# Supplementary material for: Comparison of Proteomics Profiles Between Xenografts Derived from Cell Lines and Primary Tumors of Thyroid Carcinoma
Source: J Cancer. 2021 Jan 31;12(7):1978–89. doi: 10.7150/jca.50897 (PMC7974514; doi:10.7150/jca.50897)
Supplement: Supplementary file 1 — Supplementary figures and tables. [file jcav12p1978s1.zip]

Archive with 2 entries (2 files):
- Table S1 List of druggable proteins.xlsx
- Table S2 List of cancer-related pathways.xlsx
