# Supplementary material for: Comparison of Proteomics Profiles Between Xenografts Derived from Cell Lines and Primary Tumors of Thyroid Carcinoma
Source: J Cancer. 2021 Jan 31;12(7):1978–89. doi: 10.7150/jca.50897 (PMC7974514; doi:10.7150/jca.50897)
Supplement: Supplementary file 1 — Supplementary figures and tables. [file jcav12p1978s1.zip › Table S1 List of druggable proteins.xlsx]

## Sheet: List of druggable proteins
Enzymes	Transporters	Voltage-gated ion channels	G-protein coupled receptors	Nuclear receptors	CD markers
ABAT	ABCA1	CACNA1A	ADORA1	AR	ACE
ABL1	ABCC1	CACNA1B	ADORA2A	DNMT1	ALK
ACAA1	ABCC2	CACNA1C	ADORA2B	ESR1	CCR5
ACE	ABCC8	CACNA1D	ADORA3	ESR2	CD19
ACE2	ADORA1	CACNA1F	ADRA1A	ESRRG	CD2
ACHE	ADORA2A	CACNA1G	ADRA1B	JUN	CD247
ADA	ADRB2	CACNA1H	ADRA1D	NFKB1	CD33
ADH1A	AGTR1	CACNA1I	ADRA2A	NR1I2	CD3D
ADH1B	ANO1	CACNA1S	ADRA2C	NR3C1	CD3E
ADH1C	ANXA1	KCNA1	ADRB1	NR3C2	CD3G
ADK	ATP1A1	KCNA10	ADRB2	PGR	CD4
AKR1C2	ATP2C1	KCNA2	ADRB3	PPARA	CD44
AKR1D1	ATP4A	KCNA3	AGTR1	PPARD	CD52
ALAD	ATP6V1B2	KCNA4	AVPR1A	PPARG	CD80
ALDH2	AVPR1B	KCNA5	AVPR1B	RARA	CD86
ALK	AVPR2	KCNA6	AVPR2	RARB	CSF2RA
ALOX5	CACNA1A	KCNA7	BDKRB2	RARG	CSF2RB
ALPPL2	CACNA1C	KCNB1	CASR	RXRA	CSF3R
AMY2A	CACNA1F	KCNB2	CCKAR	RXRB	CTLA4
AOC3	CACNA1H	KCNC1	CCKBR	RXRG	CXCR4
APEX1	CACNA2D1	KCNC2	CCR5	THRA	DDR2
ATIC	CACNA2D2	KCNC3	CHRM1	THRB	DPP4
ATP1A1	CACNB2	KCND1	CHRM2	VDR	ERBB2
ATP2C1	CACNB3	KCND2	CHRM3		FCGR1A
ATP4A	CACNB4	KCND3	CHRM4		FCGR2A
BCHE	CACNG1	KCNH2	CHRM5		FCGR2B
BCR	CAMLG	KCNJ1	CNR1		FCGR3A
BLVRB	CASR	KCNJ11	CNR2		FCGR3B
BRAF	CFTR	KCNJ12	CXCR4		FGFR1
BTK	CHRNA4	KCNJ8	CYSLTR1		FGFR2
CA1	CHRNA7	KCNK2	CYSLTR2		FGFR3
CA14	CHRNB2	KCNK3	DRD1		FGFR4
CA2	CLCN2	KCNK9	DRD2		FLT3
CA3	CNR1	KCNMA1	DRD3		HMMR
CA4	CYSLTR1	KCNN4	DRD4		ICAM1
CA7	DRD2	KCNQ1	DRD5		IFNGR1
CAT	DRD3	KCNQ2	EDNRA		IGF1R
CDK4	ERBB4	KCNQ3	EDNRB		IL1R1
CDK6	FSHR	SCN10A	F2R		IL2RA
CES1	FXYD2	SCN11A	FFAR1		IL2RB
CFTR	GABBR2	SCN1A	FSHR		IL2RG
CHD1	GABRA1	SCN2A	GABBR1		IL3RA
CKB	GABRA2	SCN3A	GABBR2		IL6R
CKM	GABRB2	SCN4A	GCGR		INSR
CKMT1A	GABRB3	SCN5A	GHRHR		ITGA2B
CKMT1B	GABRG2	SCN9A	GLP1R		ITGA4
CKMT2	GHRHR	TRPA1	GLP2R		ITGAL
COMT	GLP1R	TRPM8	GNRHR		ITGAV
CPS1	GLRA1	TRPV1	GRM5		ITGB1
CPT1A	GLRA2		HCAR2		ITGB3
CPT2	GLRA3		HCAR3		KDR
CYP11B1	GLRB		HCRTR1		KIT
CYP17A1	GNRHR		HCRTR2		LEPR
CYP19A1	GRIN1		HRH1		MME
CYP51A1	GRIN2C		HRH2		MPL
DBH	HMGCR		HRH3		MS4A1
DCK	HTR1B		HTR1A		PDCD1
DDC	HTR2B		HTR1B		PDGFRA
DDR2	HTR3A		HTR1D		PDGFRB
DHFR	ITGB1		HTR1F		PLAUR
DHODH	KCNA2		HTR2A		TEK
DNMT1	KCNA3		HTR2B		TLR2
DPEP1	KCNA5		HTR2C		TLR9
DPP4	KCNB1		HTR4		TNFRSF8
EGFR	KCNC3		HTR6		TNFSF11
ELANE	KCND2		HTR7		TNFSF13B
EPHA2	KCND3		LHCGR
ERBB2	KCNH2		MC2R
ERBB4	KCNJ1		MTNR1A
F10	KCNJ8		MTNR1B
F11	KCNK3		NTSR2
F2	KCNK9		OPRD1
F7	KCNN4		OPRK1
F9	KCNQ1		OPRM1
FADS2	KCNQ2		OXTR
FASN	KCNQ3		P2RY12
FDPS	MC2R		P2RY2
FGFR1	MS4A1		PTGER1
FGFR2	MTNR1A		PTGER2
FGFR3	PTGER1		PTGER3
FGFR4	RYR1		PTGER4
FKBP1A	SCN11A		PTGFR
FLT1	SCN1A		PTGIR
FLT3	SCN2A		PTH2R
FLT4	SCN2B		S1PR5
FOLH1	SCN4A		SCTR
FRK	SCN4B		SMO
FTH1	SCN5A		SPECC1L-ADORA2A
GAA	SCN9A		SSTR1
GAMT	SCNN1A		SSTR2
GANAB	SCNN1B		SSTR5
GANC	SCNN1D		TAAR1
GART	SCNN1G		TACR1
GGCX	SCTR		TBXA2R
GGPS1	SIGMAR1		TSHR
GSR	SLC12A1
GSS	SLC12A2
GUCY1A2	SLC12A3
GUCY2C	SLC12A4
HDAC1	SLC12A5
HDAC2	SLC18A1
HDAC3	SLC18A2
HDAC6	SLC22A11
HDAC9	SLC22A6
HMGCR	SLC22A8
HPD	SLC25A4
HPRT1	SLC25A5
HSD3B1	SLC25A6
HSD3B2	SLC52A2
IDE	SLC5A2
IGF1R	SLC6A1
IKBKB	SLC6A2
IMPDH1	SLC6A3
IMPDH2	SLC6A4
INSR	SLC6A8
JAK1	SLC7A11
JAK2	SLC8A1
JAK3	SLCO2B1
KDR	SNAP25
KIT	SPECC1L-ADORA2A
KLKB1	TRPA1
LCK	TRPV1
LIPF	TSPO
LPL	UGCG
MAOA	VAMP1
MAOB	VAMP2
MAP2K1
MAP2K2
MAPK1
MAPK11
MAPK3
MET
METAP2
MGAM
MME
MMP1
MMP10
MMP11
MMP12
MMP13
MMP14
MMP15
MMP16
MMP17
MMP19
MMP2
MMP20
MMP21
MMP23B
MMP24
MMP25
MMP26
MMP27
MMP28
MMP3
MMP7
MMP8
MMP9
MTOR
MTR
MUT
NNMT
NOS2
NOS3
NPR1
NPR2
NTRK1
ODC1
PAH
PARP1
PARP2
PARP3
PCSK9
PDE10A
PDE3A
PDE4A
PDE4B
PDE4C
PDE4D
PDE5A
PDE7A
PDE7B
PDE8A
PDE8B
PDGFRA
PDGFRB
PDXK
PLA2G1B
PLA2G2A
PLA2G4A
PLA2G6
PLAT
PLAU
PLG
PNLIP
PNP
POLA1
POLB
POLE
POLE2
POLE3
POLE4
PRDX5
PRKAA1
PROC
PSMB1
PSMB10
PSMB2
PSMB5
PSMB8
PSMB9
PTGIS
PTGS1
PTGS2
QPRT
RAF1
REN
RET
RFK
RRM1
RRM2
RRM2B
SHMT1
SI
SMOX
SMS
SOAT1
SQLE
SRC
SRD5A1
SRD5A2
TBXAS1
TEK
TH
TOP1
TOP1MT
TOP2A
TOP2B
TPH1
TPK1
TPMT
TPO
TXNRD1
TYMS
TYR
UGCG
VKORC1
VKORC1L1
XDH
YES1
