# Supplementary material for: Comparison of Proteomics Profiles Between Xenografts Derived from Cell Lines and Primary Tumors of Thyroid Carcinoma
Source: J Cancer. 2021 Jan 31;12(7):1978–89. doi: 10.7150/jca.50897 (PMC7974514; doi:10.7150/jca.50897)
Supplement: Supplementary file 1 — Supplementary figures and tables. [file jcav12p1978s1.zip › Table S2 List of cancer-related pathways.xlsx]

## Sheet: List of carcinoma related gene 
Pathway	Pathways in cancer	Prostate cancer	Proteoglycans in cancer	PI3K-Akt signaling pathway	HTLV-I infection	Hepatitis B	Colorectal cancer	Pancreatic cancer	ErbB signaling pathway	Transcriptional misregulation in cancer	Cytokine-cytokine receptor interaction	Chronic myeloid leukemia	HIF-1 signaling pathway	TNF signaling pathway	FoxO signaling pathway	Melanoma	Ras signaling pathway	Rap1 signaling pathway	Influenza A	Acute myeloid leukemia	Cell cycle	Bladder cancer	Endometrial cancer	Viral carcinogenesis	MAPK signaling pathway	p53 signaling pathway	Signaling pathways regulating pluripotency of stem cells	Prolactin signaling pathway	Apoptosis	Measles	Non-small cell lung cancer	Jak-STAT signaling pathway	Toxoplasmosis	Focal adhesion	Malaria	Toll-like receptor signaling pathway	Herpes simplex infection	Glioma	Fc epsilon RI signaling pathway	Neurotrophin signaling pathway	Osteoclast differentiation	Hematopoietic cell lineage	Chagas disease (American trypanosomiasis)	Central carbon metabolism in cancer	Hepatitis C	Epstein-Barr virus infection	Renal cell carcinoma	Basal cell carcinoma	Thyroid cancer
Number of invovled gene	393	88	200	345	256	145	62	65	87	168	230	72	98	106	134	71	226	210	174	56	124	41	52	205	255	67	140	71	62	133	56	145	118	206	49	106	183	65	68	120	131	85	104	64	133	190	65	55	29
Genes	ARAF	PDPK1	PDPK1	PDPK1	AKT1	AKT1	ARAF	ARAF	ARAF	AFF1	CCL11	ARAF	PFKFB3	AKT1	PDPK1	ARAF	HTR7	AKT1	OAS1	ARAF	ABL1	ARAF	PDPK1	ATP6V0D1	AKT1	ATM	AKT1	AKT1	AKT1	OAS1	PDPK1	AKT1	PDPK1	PDPK1	CCL2	AKT1	OAS1	ARAF	PDPK1	PDPK1	AKT1	CD14	AKT1	AKT1	OAS1	AKAP8L	ARAF	APC	BRAF
	ABL1	ARAF	ARAF	AKT1	AKT2	AKT2	AKT1	AKT1	ABL1	ASPSCR1	CCL13	ABL1	AKT1	AKT2	ARAF	AKT1	ABL1	AKT2	OAS2	AKT1	ATM	BRAF	ARAF	ATP6V0D2	AKT2	ATR	AKT2	AKT2	AKT2	OAS2	ARAF	AKT2	AKT1	AKT1	CXCL8	AKT2	OAS2	AKT1	AKT1	ABL1	AKT2	CD19	AKT2	AKT2	OAS2	AKT1	AKT1	APC2	HRAS
	AKT1	AKT1	AKT1	AKT2	AKT3	AKT3	AKT2	AKT2	ABL2	ATM	CCL19	AKT1	AKT2	AKT3	AKT1	AKT2	ABL2	AKT3	OAS3	AKT2	ATR	CXCL8	AKT1	BAK1	AKT3	BAX	AKT3	AKT3	AKT3	OAS3	AKT1	AKT3	AKT2	AKT2	CD36	AKT3	OAS3	AKT2	AKT2	AKT1	AKT3	CD1A	AKT3	AKT3	OAS3	AKT2	AKT2	GLI1	KRAS
	AKT2	AKT2	AKT2	AKT3	APC	ATP6AP1	AKT3	AKT3	AKT1	BCL6	CCL2	AKT2	AKT3	BCL3	AKT2	AKT3	ARF6	ARAP3	AKT1	AKT3	BUB1B	E2F1	AKT2	BAX	BRAF	BBC3	APC	ELF5	ATM	AKT1	AKT2	BCL2L1	AKT3	AKT3	CD40LG	CCL3L1	ALYREF	AKT3	AKT3	AKT2	BLNK	CD1B	CCL2	HRAS	PDPK1	AKT3	AKT3	GLI2	TFG
	AKT3	AKT3	AKT3	BAD	APC2	BAX	APC	BRAF	AKT2	BAIAP3	CCL20	AKT3	BCL2	BAG4	AKT3	BRAF	AKT1	BRAF	AKT2	BRAF	BUB1	E2F2	AKT3	BAD	CD14	BID	APC2	FOS	BAX	AKT2	AKT3	CREBBP	BAD	BRAF	CD40	CCL3L3	CCL2	BRAF	BTK	AKT3	BTK	CD1C	CCL3L1	KIT	ARAF	BCL2	BRAF	GLI3	CDH1
	APC	BRAF	BRAF	MCL1	ATM	BAD	APC2	BAD	AKT3	BCL2L1	CCL21	BRAF	CREBBP	CCL2	ATM	BAD	AKT2	BCAR1	AKT3	BAD	BUB3	E2F3	APC	CCR3	CRKL	CD82	BMI1	HRAS	BAD	AKT3	BRAF	EP300	BCL2L1	BCAR1	CD81	CCL3	CCL5	E2F1	FYN	BRAF	CYLD	CD1D	CCL3L3	KRAS	AKT1	CD19	CREBBP	SUFU	CTNNB1
	APC2	BAD	CD44	BCL2L1	ATR	BCL2	BRAF	BCL2L1	BRAF	BCL2A1	CCL25	BAD	EP300	CCL20	AGAP2	E2F1	AKT3	CRKL	AGFG1	CEBPA	CREBBP	HRAS	APC2	CCR4	CRK	EI24	COMMD3-BMI1	JAK2	BCL2L1	BBC3	BAD	JAK1	BCL2	BAD	KLRC4-KLRK1	CCL4L1	CD74	E2F2	FCER1A	BAX	FOSL1	CD1E	CCL3	MET	AKT2	CD38	CRKL	WNT1	CCDC6
	BRAF	BCL2	CD63	BCL2L11	BAX	CXCL8	BAX	BRCA2	BAD	BMI1	CCL27	BCL2L1	MKNK1	CCL5	BRAF	E2F2	BAD	CRK	BCL2L2-PABPN1	HRAS	DBF4	KRAS	BRAF	CCR5	DDIT3	FAS	ESX1	KRAS	BCL2	CLEC4M	E2F1	JAK2	CCR5	BCL2	LRP1	CCL4L2	CREBBP	E2F3	FCER1G	BAD	FOSL2	CD2	CCL5	RAF1	AKT3	CD40	CRK	WNT10A	CCND1
	BAX	CREBBP	CBLB	BCL2	BCL2L1	CREBBP	BAD	E2F1	CRKL	BMP2K	CCL28	BCR	MKNK2	CXCL1	BCL6	E2F3	BCL2L1	EPHA2	CCL2	KIT	EP300	MDM2	BAD	CCR8	ECSIT	GTSE1	HESX1	RELA	BID	CD209	E2F2	JAK3	CD40LG	CRKL	MET	CCL4	DDX58	HRAS	GAB2	BCL2	FYN	CD22	CXCL8	TIGAR	BRAF	CD44	EP300	WNT10B	LEF1
	BAD	EP300	CBLC	BRCA1	BUB1B	DDX3X	BCL2	E2F2	CRK	CCR7	CCL3L1	CTBP1	NOX1	CXCL10	BNIP3	HRAS	BRAP	F2RL3	CCL5	KRAS	E2F1	RB1	ELK1	CREBBP	ELK1	MDM2	HNF1A	RAF1	CFLAR	CD28	E2F3	MPL	CD40	CRK	ACKR1	CCL5	EP300	KRAS	HRAS	CRKL	FCGR3A	CD24	CFLAR	EGFR	BAD	CD58	GAB1	WNT11	MAPK1
	BCL2L1	E2F1	CBL	C8orf44-SGK3	BUB3	DDX58	DCC	E2F3	CBLB	CXCL8	CCL3L3	CTBP2	NOX3	CXCL2	BCL2L11	KRAS	ELK1	FARP2	CXCL10	PIM1	E2F2	RAF1	HRAS	DDX3X	ELK4	MDM4	HRAS	SHC1	DFFA	CD3D	HRAS	PIM1	GNAI1	ELK1	COMP	CXCL10	FADD	MDM2	JMJD7-PLA2G4B	CRK	FCGR3B	CD33	CD247	ERBB2	CXCL8	CREBBP	HRAS	WNT16	MAPK3
	BCL2	E2F2	DDX5	CD19	CD3D	EP300	FOS	JAK1	CBLC	CEBPA	CCL3	CRKL	RELA	CXCL3	C8orf44-SGK3	MDM2	EPHA2	FYB	CXCL8	PIM2	E2F3	RASSF1	KRAS	POLB	FAS	PERP	ISL1	SHC2	DFFB	CD3E	KRAS	SOS1	GNAI2	FYN	CSF3	CXCL11	FAS	RB1	KRAS	FASLG	FCGR2A	CD34	CD3D	FGFR1	CD81	DDX58	JUN	WNT2	MAP2K1
	BCR	E2F3	ELK1	CRTC2	CD3E	E2F1	JUN	KRAS	CBL	CEBPB	CCL4L1	CRK	TEK	CX3CL1	CREBBP	MET	ETS1	GNAI1	CREBBP	RELA	E2F4	SRC	RAF1	DNAJA3	FASLG	STEAP3	JAK1	SHC3	FADD	CD3G	RB1	SOS2	GNAI3	HRAS	CR1	CXCL8	FASLG	RAF1	LYN	GAB1	FCGR2B	CD36	CD3E	FGFR2	DDX58	LOC101060521	KRAS	WNT2B	MAP2K2
	BID	HRAS	FAS	DDIT4	CD3G	E2F2	KRAS	RAD51	ELK1	CEBPE	CCL4L2	CBLB	TIMP1	CFLAR	EP300	RB1	ETS2	GNAI2	DDX39B	RUNX1T1	E2F5	CDH1	SOS1	EP300	FOS	ADGRB1	JAK2	SHC4	FAS	CD46	RAF1	CTF1	GNAO1	JUN	GYPA	CXCL9	FOS	SHC1	RAF1	HRAS	FCGR2C	CD37	CD3G	FGFR3	HRAS	EP300	MET	WNT3	NRAS
	BRCA2	KRAS	FASLG	EPHA2	CD40	E2F3	RAF1	RALA	GAB1	CD14	CCL4	CBLC	ANGPT1	CEBPB	FBXO25	RAF1	FASLG	GNAI3	DDX58	RAF1	MAD1L1	CCND1	SOS2	GTF2H2C	GNA12	APAF1	JAK3	SOS1	FASLG	DDX58	RASSF1	CSH1	JAK1	MET	GYPB	CD14	GTF2IRD1	SHC2	SOS1	JUN	FCGR1A	CD3D	FADD	FLT3	JAK1	FGR	RAP1A	WNT3A	NTRK1
	CXCL12	MDM2	GAB1	FASLG	CREBBP	ELK1	SMAD2	RALB	HRAS	CD40	CCL5	CBL	ANGPT2	FADD	FBXO32	CDH1	GNB1	GNAO1	DNAJB1	SOS1	MAD2L1	CDK4	AXIN1	GTF2H2C_2	GNG12	CASP3	KRAS	SOS2	NFKBIA	FYN	RASSF5	CSH2	JAK2	RAP1A	GYPC	CD40	JAK1	SHC3	SOS2	KRAS	FOS	CD3E	FAS	GCK	KRAS	FCER2	RAP1B	WNT4	NCOA4
	CXCL8	NFKBIA	HRAS	GNB1	CRTC1	FADD	SMAD3	RB1	JUN	CD86	CCL7	E2F1	ANGPT4	FAS	FASLG	CCND1	GNB2	GNAQ	DNAJC3	SOS2	MAD2L2	CDKN1A	AXIN2	H2BFM	HRAS	CASP8	KLF4	SRC	RELA	FAS	SOS1	CNTFR	NFKBIA	RAP1B	HBA1	CD80	JAK2	SHC4	CSF2	MAGED1	FOSB	CD3G	FASLG	G6PD	NFKBIA	JAK1	RAF1	WNT5A	PAX8
	CXCR4	NKX3-1	IQGAP1	GNB2	CRTC2	FAS	SMAD4	RELA	KRAS	COMMD3-BMI1	CCL8	E2F2	ARNT	FOS	GABARAPL1	CDK4	GNB3	GNAS	EP300	SPI1	MDM2	CDKN2A	CDH1	H2BFWT	JMJD7-PLA2G4B	CASP9	LHX5	TNFRSF11A	TRAF2	FASLG	SOS2	CNTF	NFKBIB	RAF1	HBA2	CD86	JUN	SOS1	GRB2	NFKBIA	GAB2	CD4	FOS	GLS2	RELA	JAK3	RAPGEF1	WNT5B	PPARG
	CTBP1	RB1	KRAS	GNB3	CRTC3	FASLG	APPL1	ARHGEF6	NCK1	DDX5	CCR1	E2F3	CAMK2A	JUN	GABARAPL2	CDK6	GNB4	HRAS	FAS	CHUK	RAD21	DAPK1	CASP9	HRAS	JUN	CHEK1	MEIS1	CSN2	TNFRSF10A	FCGR2B	ALK	CSF2RA	RELA	RAPGEF1	HBB	FADD	NFKBIA	SOS2	INPP5D	NFKBIB	JAK1	CD44	GNA11	GLS	RAF1	JUN	SOS1	WNT6	RET
	CTBP2	RELA	MDM2	GNB4	POLB	FOS	AXIN1	RAF1	NCK2	DDIT3	CCR10	GAB2	CAMK2B	JUNB	GABARAP	CDKN1A	GNB5	KITLG	FASLG	CCND1	RB1	DAPK2	CTNNA1	JAK1	JUND	CHEK2	NANOG	CCND1	TNFRSF10B	JAK1	CASP9	CSF2RB	TAB1	RASGRF1	HGF	FOS	NFKBIB	CAMK2A	IL13	NFKBIE	JUN	CD5	GNA14	HK1	SOS1	LYN	SOS2	WNT7A	RXRA
	CEBPA	RAF1	MET	GNB5	POLD1	HRAS	AXIN2	SMAD2	RAF1	DOT1L	CCR2	HRAS	CAMK2D	NFKBIA	HRAS	CDKN2A	GNG10	KIT	JAK1	EIF4EBP1	RBL1	DAPK3	CTNNA2	JAK3	KRAS	CCNB1	POU5F1	CCND2	TNFRSF10C	JAK2	CCND1	CSF2	TAB2	ARHGAP35	ITGAL	JUN	RELA	CAMK2B	IL3	PRDM4	JUNB	CD55	GNA15	HK2	SOS2	MDM2	ARNT2	WNT7B	RXRB
	CKS1B	SOS1	NANOG	GNG10	POLD2	JAK1	BIRC5	SMAD3	SHC1	ELK4	CCR3	KRAS	CAMK2G	PGAM5	KRAS	EGFR	GNG11	KRAS	JAK2	FLT3	RBL2	EGFR	CTNNA3	JUN	MKNK1	CCNB2	POU5F1B	CYP17A1	TNFRSF10D	JAK3	CDK4	CSF3R	TRAF6	ARHGAP5	ITGB2	NFKBIA	POLR2A	CAMK2D	IL4	RAP1A	JUND	CD59	GNAL	HK3	TBK1	NFKBIA	ARNT	WNT8A	RXRG
	CKS2	SOS2	RAF1	GNG11	POLD3	JUN	CASP3	SMAD4	SHC2	ERG	CCR4	MDM2	CUL2	RELA	KLF2	EGF	GNG12	KRIT1	JUN	GRB2	SKP1	EGF	CTNNB1	KRAS	MKNK2	CCNB3	REST	CISH	TNFRSF1A	MX1	CDK6	CSF3	TNFRSF1A	ROCK1	ICAM1	RELA	SKP1	CAMK2G	IL5	RAP1B	LCK	CD7	GNAI1	HKDC1	TRAF2	NFKBIB	CDC42	WNT8B	TCF7
	CREBBP	ATF4	ROCK1	GNG12	POLD4	KRAS	CASP9	CASP9	SHC3	ETV1	CCR5	MECOM	CDKN1A	TAB1	LOC400927-CSNK1E	FGF1	GNG13	MET	MX1	IKBKB	SKP2	ERBB2	CCND1	LYN	MECOM	CCND1	RAF1	ESR1	TRADD	NFKBIA	CDKN2A	CCND1	XIAP	ROCK2	IFNG	TBK1	SKP2	CALM1	LAT	RELA	NOX1	CD8A	GNAI2	HIF1A	TRAF3	NFKBIE	CUL2	WNT9A	TCF7L1
	CRKL	AR	ROCK2	GNG13	POLE2	NFKBIA	CTNNB1	CDC42	SHC4	ETV4	CCR6	NFKBIA	CDKN1B	TAB2	MDM2	FGF10	GNG2	RAP1GAP	NFKBIA	IKBKG	SMAD2	FGFR3	EGFR	MAD1L1	MAX	CCND2	SETDB1	ESR2	XIAP	NFKBIB	EML4	CCND2	ALOX5	SHC1	IL1B	TAB1	SP100	CALM2	LCP2	RAF1	NOX3	CD8B	GNAI3	MTOR	TRAF6	RAN	EGLN1	WNT9B	TCF7L2
	CRK	CREB1	ARHGEF1	GNG2	POLE3	RB1	CCND1	CHUK	SOS1	ETV5	CCR7	RB1	CYBB	TAB3	RBL2	FGF11	GNG3	RAP1A	NFKBIB	JUP	SMAD3	HBEGF	EGF	MDM2	PPP5D1	CCND3	SKIL	FOXO3	AIFM1	RAB9A	EGFR	CCND3	BIRC2	SHC2	IL10	TAB2	SRPK1	CALM3	MS4A2	RAPGEF1	NFKBIA	CD9	GNAO1	MAPK1	TNFRSF1A	RB1	EGLN2	AXIN1	TPR
	CBLB	CREB3L1	ARHGEF12	GNG3	POLE4	RELA	CYCS	CCND1	SOS2	ETV6	CCR8	RELA	EGLN1	TNFAIP3	RAF1	FGF12	GNG4	RAP1B	NLRX1	LEF1	SMAD4	MMP1	ERBB2	NFKBIA	RAP1A	CCNE1	SMAD1	GALT	APAF1	RAB9B	EGF	CISH	BIRC3	SHC3	IL12A	TIRAP	TBK1	CALML3	MAPK1	ARHGDIA	RELA	DNTT	GNAQ	MAPK3	TRADD	RELA	EGLN3	AXIN2	TPM3
	CBLC	CREB3L2	SOS1	GNG4	POLE	RAF1	GSK3B	CDK4	SRC	ETV7	CCR9	RAF1	EGLN2	TRAF1	SKP2	FGF13	GNG5	RASGRP2	NLRP3	MTOR	TTK	MMP2	FOXO3	RANBP1	RAP1B	CCNE2	SMAD2	GCK	BIRC2	RELA	ERBB2	CRLF2	BIRC7	SHC4	IL18	TRAF3	TAF10	CALML5	MAPK10	ARHGDIB	RELB	FCER2	GNAS	MAP2K1	CLDN1	RELB	EPAS1	BMP2	TP53
	CBL	CREB3L3	SOS2	GNG5	EP300	SMAD4	LEF1	CDK6	AREG	EWSR1	CXCL10	SHC1	EGLN3	TRAF2	SETD7	FGF14	GNG7	RASGRP3	PYCARD	MAPK1	WEE1	MMP9	GSK3B	RASA2	RASGRP1	CCNG1	SMAD3	GSK3B	BIRC3	SH2D1A	FOXO3	EPOR	BIRC8	SOS1	IL6	TRAF6	TAF13	CALML6	MAPK11	ARHGDIG	SPI1	FCGR1A	JUN	MAP2K2	CLDN10	POLR1C	FLCN	BMP4	MYC
	DCC	CREB3L4	SRC	GNG7	E2F1	SRC	MAPK1	CDKN2A	BTC	EYA1	CXCL11	SHC2	EDN1	TRAF3	SGK2	FGF16	GNG8	RALA	RELA	MAPK3	WEE2	MAPK1	GRB2	RB1	RASGRP2	CCNG2	SMAD4	CGA	CAPN1	TBK1	FHIT	EPO	CASP3	SOS2	KLRB1	CASP8	TAF3	CCND1	MAPK12	SH2B1	TAB1	KITLG	NFKBIA	NRAS	CLDN11	POLR1D	FH	CTNNB1
	EP300	CREB3	TIAM1	GNG8	E2F2	TBK1	MAPK10	EGFR	CAMK2A	FEV	CXCL12	SHC3	ENO1	TRAF5	SMAD2	FGF17	GNGT1	RALB	RAF1	MAP2K1	ANAPC1	MAPK3	ILK	RBL1	RASGRP3	CDK1	SMAD5	GRB2	CAPN2	TAB2	GRB2	GRB2	CASP8	SRC	KLRK1	CTSK	TAF4	CDK4	MAPK13	SH2B2	TAB2	KIT	RELA	NTRK1	CLDN14	POLR2A	GRB2	DVL1
	E2F1	CREB5	TIMP3	GNGT1	E2F3	TIRAP	MAPK3	EGF	CAMK2B	FUS	CXCL13	SHC4	ENO2	TNFRSF1A	SMAD3	FGF18	GNGT2	RAF1	TBK1	MAP2K2	ANAPC10	MAP2K1	LEF1	RBL2	RASGRP4	CDK2	SMAD9	INS	CASP10	TNFAIP3	MAPK1	GH1	CASP9	XIAP	MYD88	CHUK	TAF4B	CDK6	MAPK14	SH2B3	TRAF2	ANPEP	SMAD2	NTRK3	CLDN15	POLR2B	HGF	DVL2
	E2F2	CASP9	WNT1	GNGT2	ELK1	ATF2	MAPK8	ERBB2	CAMK2D	FCGR1A	CXCL14	SMAD4	ENO3	TNFRSF1B	SMAD4	FGF19	GAB1	RAPGEF1	TNFRSF10A	NRAS	ANAPC11	MAP2K2	MAPK1	REL	RASA1	CDK4	SOX2	IRF1	CASP12	TRAF6	MAPK3	GH2	CIITA	ACTB	PECAM1	IKBKB	TAF5L	CDKN1A	MAPK3	SHC1	TRAF6	CSF1R	SMAD3	PTEN	CLDN16	POLR2C	HIF1A	DVL3
	E2F3	CTNNB1	WNT10A	HRAS	ELK4	ATF4	MAPK9	IKBKB	CAMK2G	FLI1	CXCL16	SOS1	EGFR	TRADD	SOS1	FGF2	GAB2	RAPGEF2	TNFRSF10B	NFKB1	ANAPC13	NRAS	MAPK3	RELA	RASA2	CDK6	SMARCAD1	LHB	CASP3	TNFRSF10A	MAP2K1	GHR	CHUK	ACTG1	SELE	IKBKE	TAF5	CDKN2A	MAPK8	SHC2	TNFRSF11A	CSF1	TRAF6	PIK3CA	CLDN17	POLR2D	MAPK1	FZD1
	F2RL3	CHUK	WNT10B	JAK1	ETS1	ATF6B	MAP2K1	IKBKG	CDKN1A	H3F3A	CXCL8	SOS2	EGF	ATF2	SOS2	FGF20	HRAS	RAPGEF3	TNFRSF10C	PPARD	ANAPC2	RPS6KA5	MAP2K1	SKP2	RELA	CDKN1A	TBX3	LHCGR	CASP6	TNFRSF10B	MAP2K2	IFNA1	CYCS	ACTN1	SELP	IKBKG	TAF6L	EGFR	MAPK9	SHC3	TNFRSF11B	CSF2RA	TNFRSF1A	PIK3CB	CLDN18	POLR2E	MAPK3	FZD10
	FADD	CCND1	WNT11	JAK2	ETS2	APAF1	MLH1	MAPK1	CDKN1B	H3F3B	CXCL9	CHUK	ERBB2	ATF4	ATG12	FGF21	JMJD7-PLA2G4B	RAPGEF4	TNFRSF10D	PIK3CA	ANAPC4	THBS1	MAP2K2	SNW1	RELB	CDKN2A	WNT1	MAPK1	CASP7	TNFRSF10C	NRAS	IFNA10	HSPA1L	ACTN2	SDC1	IFNA1	TAF6	EGF	MAP2K1	SHC4	TNFRSF1A	CSF2	ADCY1	PIK3CD	CLDN19	POLR2F	MAP2K1	FZD2
	FAS	CCNE1	WNT16	JAK3	FOSL1	BIRC5	MSH2	MAPK10	EGFR	H3F3C	CXCR1	CCND1	EPO	ATF6B	CSNK1E	FGF22	KITLG	RAPGEF5	TNFRSF1A	PIK3CB	ANAPC5	TYMP	MLH1	SP100	RAF1	CYCS	WNT10A	MAPK10	CASP8	TNFRSF10D	PIK3CA	IFNA13	HSPA1A	ACTN3	SDC2	IFNA10	TAF9B	GRB2	MAP2K2	SOS1	TYROBP	CSF3R	ACE	PIK3CG	CLDN2	POLR2G	MAP2K2	FZD3
	FASLG	CCNE2	WNT2	KITLG	FOS	CREB1	MSH3	MAPK3	EGF	KLF3	CXCR2	CDK4	EIF4EBP1	BIRC2	CAT	FGF23	KIT	RAPGEF6	ACTB	PIK3CD	ANAPC7	TP53	NRAS	SRC	RAPGEF2	DDB2	WNT10B	MAPK11	CASP9	ADAR	PIK3CB	IFNA14	HSPA1B	ACTN4	THBS1	IFNA13	TBPL1	IGF1R	MAP2K3	SOS2	ACP5	CSF3	BDKRB2	PFKL	CLDN20	POLR2H	NRAS	FZD4
	FOS	CDK2	WNT2B	KIT	GPS2	CREB3L1	MSH6	MAPK8	EREG	LDB1	CXCR3	CDK6	EIF4E1B	BIRC3	CHUK	FGF3	KRAS	RASSF5	ACTG1	PIK3CG	CDC14A	UPK3A	PTEN	TBPL1	RASGRF1	GADD45A	WNT11	MAPK12	CSF2RB	CSNK2A1	PIK3CD	IFNA16	HSPA2	BIRC2	THBS2	IFNA14	TBPL2	IGF1	MAP2K4	TRAF6	CREB1	CR1	CALR	PFKM	CLDN22	POLR2I	PAK1	FZD5
	GNA11	CDKN1A	WNT3	KRAS	HRAS	CREB3L2	PIK3CA	MAPK9	ERBB2	LMO2	CXCR4	CDKN1A	EIF4E2	CREB1	CCNB1	FGF4	MET	SRC	ATF2	PIK3R1	CDC14B	MYC	PIK3CA	TBPL2	RASGRF2	GADD45B	WNT16	MAPK13	CHUK	CSNK2A2	PIK3CG	IFNA17	HSPA6	BIRC3	THBS3	IFNA16	TBP	MTOR	MAP2K6	ATF4	CALCR	CR2	CASP8	PFKP	CLDN23	POLR2J	PAK2	FZD6
	GNA12	CDKN1B	WNT3A	MDM2	JAK1	CREB3L3	PIK3CB	MAP2K1	ERBB3	LYL1	CXCR5	CDKN1B	EIF4E	CREB3L1	CCNB2	FGF5	RAB5A	TIAM1	ADAR	PIK3R2	CDC16	VEGFA	PIK3CB	TBP	SOS1	GADD45G	WNT2	MAPK14	CYCS	CSNK2B	PIK3R1	IFNA2	HSPA8	CAPN2	THBS4	IFNA17	TAB1	MAPK1	MAP2K7	BDNF	CAMK4	EPOR	C1QA	PGAM1	CLDN24	POLR2J2	PAK3	FZD7
	GNA13	EGFR	WNT4	MET	JAK3	CREB3L4	PIK3CD	NFKB1	ERBB4	MAF	CXCR6	CDKN2A	FLT1	CREB3L2	CCNB3	FGF6	RAB5B	TEK	CASP1	PIK3R3	CDC20		PIK3CD	TRAF1	SOS2	IGF1	WNT2B	MAPK3	ENDOG	CHUK	PIK3R2	IFNA21	IRGM	COMP	TLR2	IFNA2	TAB2	MAPK3	NRAS	BEX3	CTSK	EPO	C1QB	PGAM2	CLDN25	POLR2J3	PAK4	FZD8
	GNAI1	EGF	WNT5A	MLST8	JUN	CREB3	PIK3CG	PIK3CA	EIF4EBP1	MDM2	CX3CL1	GRB2	GAPDH	CREB3L3	CCND1	FGF7	RAB5C	ACTB	CASP9	PIK3R5	CDC23		PIK3CG	TRAF2	TAOK1	IGFBP3	WNT3	MAPK8	IKBKB	CCND1	PIK3R3	IFNA4	IKBKB	CTNNB1	TLR4	IFNA21	TRAF1	MAP2K1	PIK3CA	CAMK2A	CSF1R	FLT3LG	C1QC	PGAM4	CLDN3	POLR2K	PAK5	FZD9
	GNAI2	ERBB2	WNT5B	MYB	KRAS	CREB5	PIK3R1	PIK3CB	GSK3B	MET	CX3CR1	HDAC1	HK1	CREB3L4	CCND2	FGF8	RAP1A	ACTG1	CIITA	PML	CDC25A		PIK3R1	TRAF3	TAOK2	PIDD1	WNT3A	MAPK9	IKBKG	CCND2	PIK3R5	IFNA5	IKBKG	CAV1	TLR9	IFNA4	TRAF2	MAP2K2	PIK3CB	CAMK2B	CSF1	FLT3	C3	PIK3R1	CLDN4	POLR2L	PAK6	GSK3B
	GNAI3	FGFR1	WNT6	PHLPP1	LCK	CASP10	PIK3R2	PIK3CD	GRB2	MLLT1	CD27	HDAC2	HK2	CREB3	CCNG2	FGF9	RAP1B	ADORA2A	CPSF4	RARA	CDC25B		PIK3R2	TRAF5	TAOK3	PMAIP1	WNT4	MAP2K1	IL3RA	CCND3	PLCG1	IFNA6	ITGA6	CAV2	TGFB1	IFNA5	TRAF3	NRAS	PIK3CD	CAMK2D	CHUK	GP9	CHUK	PIK3R2	CLDN5	POLR3A	PIK3CA	HHIP
	GNAQ	FGFR2	WNT7A	PHLPP2	yeast	CASP12	PIK3R3	PIK3CG	HBEGF	MLLT3	CD40LG	IKBKB	HK3	CREB5	CDK2	FGFR1	RASGRP1	ADORA2B	CYCS	RPS6KB1	CDC25C		PIK3R3	TRADD	TAB1	PTEN	WNT5A	MAP2K2	IL3	CCNE1	PLCG2	IFNA7	ITGB1	CAV3	TGFB2	IFNA6	TRAF5	PTEN	PIK3CG	CAMK2G	CYBA	GP1BA	IKBKB	PIK3R3	CLDN6	POLR3B	PIK3CB	LEF1
	GNB1	FOXO1	WNT7B	RBL2	MYBL1	CASP3	PIK3R5	PIK3R1	MTOR	MAX	CD40	IKBKG	HKDC1	CASP10	CDKN1A	HGF	RASGRP2	ADCY1	EIF2AK1	RPS6KB2	CDC26		PIK3R5	VAC14	TAB2	PPM1D	WNT5B	NRAS	MAP3K14	CCNE2	PRKCA	IFNA8	IFNGR1	CDC42	TGFB3	IFNA7	TRAF6	PIK3CA	PIK3R1	CAMK4	CYBB	GP1BB	IKBKG	PIK3R5	CLDN7	POLR3C	PIK3CD	PTCH1
	GNB2	GSK3B	WNT8A	RELA	MYBL2	CASP8	RALGDS	PIK3R2	MAPK1	MEIS1	CD70	MAPK1	HIF1A	CASP3	CDKN1B	IGF1R	RASGRP3	ADCY2	EIF2AK2	RUNX1	CDC27		TCF7	ACTN1	TRAF2	RPRM	WNT6	NFKB1	NGF	CDK2	PRKCB	IFNAR1	IFNGR2	CHAD	TNF	IFNA8	TNFRSF14	PIK3CB	PIK3R2	CALM1	FHL2	GP5	IFNB1	PDGFRA	CLDN8	POLR3D	PIK3CG	PTCH2
	GNB3	GRB2	WNT8B	RAF1	MYB	CASP9	RHOA	PIK3R3	MAPK10	NFKBIZ	FAS	MAPK3	IGF1R	CASP7	CDKN2B	IGF1	RASGRP4	ADCY3	EIF2AK3	STAT3	CDC45		TCF7L1	ACTN2	TRAF6	RRM2B	WNT7A	PIK3CA	NTRK1	CDK4	PRKCG	IFNAR2	IFNG	COL1A1	VCAM1	IFNAR1	TNFRSF1A	PIK3CD	PIK3R3	CALM2	GRB2	ITGA1	IFNGR1	PDGFRB	CLDN9	POLR3E	PIK3R1	STK36
	GNB4	HSP90AA1	WNT9A	RHEB	NFKBIA	CHUK	RAC1	PIK3R5	MAPK3	PBX1	FASLG	MAP2K1	IGF1	CASP8	CDKN2D	MITF	RALA	ADCY4	EIF2AK4	STAT5A	CDC6		TCF7L2	ACTN3	TNFRSF1A	RRM2	WNT7B	PIK3CB	NFKB1	CDK6	RARB	IFNB1	IRAK1	COL1A2		IFNAR2	ARNTL	PIK3CG	PIK3R5	CALM3	IKBKB	ITGA2	IFNGR2	PDHA1	CHUK	POLR3F	PIK3R2	SMO
	GNB5	HSP90AB1	WNT9B	SGK2	RANBP1	CCNA1	RAC2	RALGDS	MAPK8	PBX3	KITLG	MAP2K2	INSR	CSF1	EGFR	MAPK1	RALB	ADCY5	EIF2S1	STAT5B	CDC7		TP53	ACTN4	ATF2	RCHY1	WNT8A	PIK3CD	PIK3CA	CDKN1B	RXRA	IFNE	IRAK4	COL2A1		IFNB1	CSNK2A1	PIK3R1	PLA2G4A	CALML3	IKBKG	ITGA2B	IFNG	PDHA2	CDKN1A	POLR3GL	PIK3R3	SHH
	GNG10	HSP90B1	ACTB	SOS1	RANBP3	CCNA2	RAC3	RALBP1	MAPK9	REL	KIT	NRAS	INS	CSF2	EGF	MAPK3	RASA1	ADCY6	XPO1	TCF7	CHEK1		MYC	ATF2	ATF4	RFWD2	WNT8B	PIK3CG	PIK3CB	DOK1	RXRB	IFNGR1	IL10RA	COL3A1		IRF3	CSNK2A2	PIK3R2	PLA2G4B	CALML5	ITGB3	ITGA3	IL1B	PDHB	EGFR	POLR3G	PIK3R5	TCF7
	GNG11	IKBKB	ACTG1	SOS2	RAN	CCND1	TCF7	RAC1	MAP2K1	RELA	MET	NFKB1	IFNGR1	CHUK	FOXG1	MAP2K1	RASA2	ADCY7	FDPS	TCF7L1	CHEK2			ATF4	ARRB1	SERPINB5	WNT9A	PIK3R1	PIK3CD	EIF2AK1	RXRG	IFNGR2	IL10RB	COL4A1		IRF5	CSNK2B	PIK3R3	PLA2G4C	CALML6	IFNAR1	ITGA4	IRAK1	PDK1	EGF	POLR3H	PDGFB	TCF7L1
	GNG12	IKBKG	ANK1	TCL1A	RB1	CCNE1	TCF7L1	RAC2	MAP2K2	RUNX1T1	MPL	PIK3CA	IFNGR2	DNM1L	FOXO1	MAP2K2	RASA3	ADCY8	FURIN	TCF7L2	CUL1			ATF6B	ARRB2	SERPINE1	WNT9B	PIK3R2	PIK3CG	EIF2AK2	STK4	IFNG	IL10	COL4A2		IRF7	CASP3	PIK3R5	PLA2G4D	CDC42	IFNAR2	ITGA5	IRAK4	PKM	EIF2AK1	POLR3K	PTPN11	TCF7L2
	GNG13	IGF1R	ANK2	TCL1B	RELA	CCNE2	TCF7L2	RAC3	MAP2K4	SIN3A	RELT	PIK3CB	IFNG	EDN1	FOXO3	NRAS	RASA4	ADCY9	GSK3B	MYC	CCNA1			CREB1	BDNF	SESN1	ZIC3	PIK3R3	PIK3R1	EIF2AK3	TGFA	IFNK	IL12A	COL4A3		IL1B	CASP8	PLCG1	PLA2G4E	FRS2	IFNB1	ITGA6	IL10	RET	EIF2AK2	SKP2	RAC1	TP53
	GNG2	IGF1	ANK3	TEK	RELB	CDK2	TGFB1	STAT1	MAP2K7	SIX1	TNFRSF11A	PIK3CD	IL6R	IKBKB	FOXO4	PTEN	RASA4B	AFDN	HSPA1L	ZBTB16	CCNA2			CREB3L1	CACNA2D1	SESN2	ACVR1	PIK3R5	PIK3R2	EIF2AK4	TP53	IFNL1	IL12B	COL4A4		IRAK1	CDC34	PLCG2	PLA2G4F	FOXO3	IFNGR1	ITGAM	IL12A	SIRT3	EIF2AK3	SNW1	RBX1
	GNG3	INSRR	CAMK2A	ATF2	SMAD2	CDK4	TGFB2	STAT3	NRG1	SIX4	TNFRSF11B	PIK3CG	IL6	IKBKG	FOXO6	PIK3CA	RASAL1	APBB1IP	HSPA1A		CCNB1			CREB3L2	CACNA2D2	SESN3	ACVR1B	PRLR	PIK3R3	EIF2S1		IFNL2	LAMA1	COL4A5		IRAK4	CLOCK	PDGFRA	PLCG1	GSK3B	IFNGR2	ITGB3	IL12B	SIRT6	EIF2AK4	SPI1	SLC2A1
	GNG4	INS	CAMK2B	ATF4	SMAD3	CDK6	TGFB3	TGFA	NRG2	SMAD1	TNFRSF12A	PIK3R1	LTBR	ICAM1	G6PC2	PIK3CB	RASAL2	ANGPT1	HSPA1B		CCNB2			CREB3L3	CACNA2D3	SHISA5	ACVR1C	PRL	PIK3R5	EIF3H		IFNL3	LAMA2	COL4A6		IL12A	C1QBP	PDGFRB	PLCG2	GRB2	IFNG	IL1A	IL2	SLC1A5	EIF2S1	TBK1	TCEB1
	GNG5	KLK3	CAMK2D	ATF6B	SMAD4	CDKN1A	TGFBR1	TGFB1	NRG3	SUPT3H	TNFRSF13B	PIK3R2	MTOR	IL1B	G6PC3	PIK3CD	RASAL3	ANGPT2	HSPA2		CCNB3			CREB3L4	CACNA2D4	SIAH1	ACVR2A	STAT1	RIPK1	GSK3B		IFNLR1	LAMA3	COL5A1		IL12B	C3	PDGFA	PRKCA	IKBKB	IRF9	IL1B	IL6	SLC16A3	EIF3E	TBPL1	TCEB2
	GNG7	LEF1	CAMK2G	ANGPT1	SPI1	CDKN1B	TGFBR2	TGFB2	NRG4	SS18	TNFRSF13C	PIK3R3	MAPK1	IL15	G6PC	PIK3CG	REL	ANGPT4	HSPA6		CCND1			CREB3	CACNB1	SFN	ACVR2B	STAT3	TNFSF10	HSPA1L		IFNW1	LAMA4	COL5A2		IL6	C5	PDGFB	PRKCB	IRS1	IL1A	IL1R1	MAPK1	SLC2A1	GSK3B	TBPL2	TGFA
	GNG8	MTOR	CASP3	ANGPT2	TBPL1	CYCS	TP53	TGFB3	NRAS	SSX1	TNFRSF14	PIK3R5	MAPK3	IL18R1	GRM1	PIK3R1	RELA	CDH1	HSPA8		CCND2			CREB5	CACNB2	THBS1	AXIN1	STAT5A	TNF	HSPA1A		IRF9	LAMA5	COL5A3		LBP	CFP	PRKCA	RAC1	IRAK1	IL1B	IL1R2	MAPK10	SLC2A2	GRB2	TBP	TGFB1
	GNGT1	MAPK1	CTNNB1	ANGPT4	TBPL2	DDB1	MYC	TGFBR1	PAK1	SSX2	TNFRSF17	PTPN11	MAP2K1	IL6	GADD45A	PIK3R2	RAF1	CALM1	HNRNPUL1		CCND3			CASP3	CACNB3	TSC2	AXIN2	STAT5B	TP53	HSPA1B		IL10RA	LAMB1	COL6A1		LY96	CHUK	PRKCB	RAC2	IRAK2	IL1R1	IL11RA	MAPK11	SLC7A5	IKBKB	TAB1	TGFB2
	GNGT2	MAPK3	CTSL	CREB1	TBP	DDB2		TGFBR2	PAK2	SSX2B	TNFRSF18	RUNX1	MAP2K2	ITCH	GADD45B	PIK3R3	RAPGEF5	CALM2	IVNS1ABP		CCNE1			CASP8	CACNB4	TP53I3	BMP2	SLC2A2		HSPA2		IL10RB	LAMB2	COL6A2		MAPK1	CUL1	PRKCG	RAC3	IRAK3	LILRA1	IL11	MAPK12	TP53	IKBKE	TAB2	TGFB3
	GLI1	MAP2K1	CAV1	CREB3L1	TNFRSF13C	EGR2		TP53	PAK3	SP1	TNFRSF19	STAT5A	NPPA	LIF	GADD45G	PIK3R5	RIN1	CALM3	IKBKB		CCNE2			CDC20	CACNG1	TP53AIP1	BMP4	SOCS1		HSPA6		IL10	LAMB3	COL6A3		MAPK10	CDK1	TGFA	SYK	IRAK4	LILRA2	IL2RA	MAPK13	MYC	IKBKG	TNFAIP3	VEGFA
	GLI2	MAP2K2	CAV2	CREB3L2	TNFRSF1A	EGR3		VEGFA	PAK4	SPI1	TNFRSF1A	STAT5B	NOS2	LTA	GRB2	PDGFC	RASSF1	CALML3	IKBKE		CCNH			CDC42	CACNG2	TP53	BMPR1A	SOCS2		HSPA8		IL11RA	LAMB4	COL6A5		MAPK11	CDK2	TP53	TNF	KIDINS220	LILRA3	IL3RA	MAPK14		IFNA1	TRAF1	VHL
	GLI3	NRAS	CAV3	CREB3L3	VAC14	GRB2			PAK5	TLX1	TNFRSF1B	TGFB1	NOS3	MMP14	HOMER1	PDGFD	RASSF5	CALML5	ICAM1		CDK1			CHEK1	CACNG3	TP73	BMPR1B	SOCS3		IKBKE		IL11	LAMC1	COL6A6		MAPK12	CYCS		VAV1	MATK	LILRA4	IL3	MAPK3		IFNA10	TRAF2
	GNAS	NFKB1	CDC42	CREB3L4	WNT1	HSPG2			PAK6	TLX3	TNFRSF21	TGFB2	NFKB1	MMP3	HOMER2	PDGFRA	RASGRF1	CALML6	IFNA1		CDK2			CHD4	CACNG4	ZMAT3	BMPR2	SOCS4		IFNA1		IL12RB1	LAMC2	COL11A1		MAPK13	DAXX		VAV2	MAPK1	LILRA5	IL4R	MAPK8		IFNA13	TRAF3
	HRAS	PTEN	CTTN	CREB3	WNT10A	IKBKB			PIK3CA	TAF15	TNFRSF25	TGFB3	PIK3CA	MMP9	HOMER3	PDGFRB	RASGRF2	CNR1	IFNA10		CDK4			C3	CACNG5		CTNNB1	SOCS5		IFNA10		IL12RB2	LAMC3	COL11A2		MAPK14	EEF1D		VAV3	MAPK10	LILRA6	IL4	MAPK9		IFNA14	TRAF5
	JAK1	PIK3CA	CCND1	CREB5	WNT10B	IKBKE			PIK3CB	TRAF1	TNFRSF4	TGFBR1	PIK3CB	MAPK1	IKBKB	PDGFA	SHC1	CTNNB1	IFNA13		CDK6			CCNA1	CACNG6		DVL1	SOCS7		IFNA13		IL12A	LDLR	COL24A1		MAPK3	EIF2AK1			MAPK11	LILRB1	IL5RA	MAP2K4		IFNA16	TRAF6
	JUN	PIK3CB	CDKN1A	COMP	WNT11	IKBKG			PIK3CD	WT1	TNFRSF6B	TGFBR2	PIK3CD	MAPK10	IGF1R	PDGFB	SHC2	CTNND1	IFNA14		CDK7			CCNA2	CACNG7		DVL2	TNFSF11		IFNA14		IL12B	LY96	COL27A1		MAPK8	EIF2AK2			MAPK12	LILRB2	IL5	MYD88		IFNA17	TRADD
	KITLG	PIK3CD	DCN	CASP9	WNT16	IFNA1			PIK3CG	WNT16	TNFRSF8	TP53	PIK3CG	MAPK11	IGF1	TP53	SHC3	CDC42	IFNA16		CDKN1A			CCND1	CACNG8		DVL3	TH		IFNA16		IL13RA1	HLA-DMA	CCND1		MAPK9	EIF2AK3			MAPK13	LILRB3	IL6R	NOS2		IFNA2	ATF2
	KIT	PIK3CG	DROSHA	CDC37	WNT2	IFNA10			PIK3R1	WHSC1	TNFRSF9	MYC	PIK3R1	MAPK12	IRS1		SHC4	F2R	IFNA17		CDKN1B			CCND2	CACNA1A		DLX5			IFNA17		IL13RA2	HLA-DMB	CCND2		MAP2K1	EIF2AK4			MAPK14	LILRB4	IL6	NFKB1		IFNA21	CSNK2A1
	KRAS	PIK3R1	EGFR	CHRM1	WNT2B	IFNA13			PIK3R2	ATF1	XCR1		PIK3R2	MAPK13	IRS2		SOS1	CSF1R	IFNA2		CDKN1C			CCND3	CACNA1B		DUSP9			IFNA2		IL13	HLA-DOA	CCND3		MAP2K2	EIF2S1			MAPK3	LILRB5	IL7R	PIK3CA		IFNA4	CSNK2A2
	MDM2	PIK3R2	ERBB2	CHRM2	WNT3	IFNA14			PIK3R3	ARNT2	ACVR1		PIK3R3	MAPK14	IRS4		SOS2	CSF1	IFNA21		CDKN2A			CCNE1	CACNA1C		ESRRB			IFNA21		IL15RA	HLA-DOB	DOCK1		MAP2K3	GTF2I			MAPK7	LCP2	IL7	PIK3CB		IFNA5	CSNK2B
	MECOM	PIK3R3	ERBB3	CHAD	WNT3A	IFNA16			PIK3R5	CSF1R	ACVR1B		PIK3R5	MAPK3	INSR		TIAM1	DOCK4	IFNA4		CDKN2B			CCNE2	CACNA1D		FGF2			IFNA4		IL15	HLA-DPA1	DIAPH1		MAP2K4	GLTSCR2			MAPK8	MITF	IL9R	PIK3CD		IFNA6	CR2
	MET	PIK3R5	ERBB4	CSH1	WNT4	IFNA17			PLCG1	CSF2	ACVR2A		PLCG1	MAPK8	INS		TBK1	DRD2	IFNA5		CDKN2C			CDK1	CACNA1E		FGFR1			IFNA5		IL19	HLA-DPB1	EGFR		MAP2K6	HNRNPK			MAPK9	MAPK1	HLA-DRA	PIK3CG		IFNA7	CHUK
	MAX	PDGFC	ESR1	CSH2	WNT5A	IFNA2			PLCG2	CCND2	ACVR2B		PLCG2	MAPK9	IL10		TEK	EFNA1	IFNA6		CDKN2D			CDK2	CACNA1F		FGFR2			IFNA6		IL2RA	HLA-DQA1	EGF		MAP2K7	HMGN1			MAP2K1	MAPK10	HLA-DRB1	PIK3R1		IFNA8	CCNA1
	NFKBIA	PDGFD	EIF4B	F2R	WNT5B	IFNA21			PRKCA	CCNT1	AMHR2		PRKCA	MAP2K1	IL6		AFDN	EFNA2	IFNA7		ESPL1			CDK4	CACNA1G		FGFR3			IFNA7		IL2RB	HLA-DQA2	ERBB2		MAP3K7	HCFC1			MAP2K2	MAPK11	HLA-DRB3	PIK3R2		IFNAR1	CCNA2
	NKX3-1	PDGFRA	EZR	COL1A1	WNT6	IFNA4			PRKCB	CCNT2	AMH		PRKCB	MAP2K3	IL7R		ANGPT1	EFNA3	IFNA8		FZR1			CDK6	CACNA1H		FGFR4			IFNA8		IL2RG	HLA-DQB1	FN1		MAP3K8	HCFC2			MAP2K5	MAPK12	HLA-DRB4	PIK3R3		IFNAR2	CDK1
	RAD51	PDGFRB	FGF2	COL1A2	WNT7A	IFNA5			PRKCG	CDK14	ACKR3		PRKCG	MAP2K4	MAPK1		ANGPT2	EFNA4	IFNAR1		GSK3B			CDKN1A	CACNA1I		FZD1			IFNAR1		IL2	HLA-DRA	FLNA		MYD88	IKBKB			MAP2K7	MAPK13	HLA-DRB5	PIK3R5		IFNB1	CDK2
	RASGRP1	PDGFA	FGFR1	COL2A1	WNT7B	IFNA6			PTK2	CDK9	BMP7		PDHA1	MAP2K6	MAPK10		ANGPT4	EFNA5	IFNAR2		GADD45A			CDKN1B	CACNA1S		FZD10			IFNAR2		IL20RA	HLA-DRB1	FLNB		NFKB1	IKBKE			MAP3K1	MAPK14	MME	PLCB1		IFIT1	CDKN1A
	RASGRP2	PDGFB	FRS2	COL3A1	WNT8A	IFNA7			RPS6KB1	CDKN1A	BMPR1A		PDHA2	MAP2K7	MAPK11		CALM1	EGFR	IFNB1		GADD45B			CDKN2A	CASP3		FZD2			IFNB1		IL20RB	HLA-DRB3	FLNC		PIK3CA	IKBKG			MAP3K3	MAPK3	MS4A1	PLCB2		IFIT1B	CDKN1B
	RASGRP3	SRD5A2	FN1	COL4A1	WNT8B	IFNA8			RPS6KB2	CDKN1B	BMPR1B		PDHB	MAP3K14	MAPK12		CALM2	EGF	IFNGR1		GADD45G			CDKN2B	CDC25B		FZD3			IFNGR1		IL20	HLA-DRB4	FLT1		PIK3CB	IFNA1			MAP3K5	MAPK8	THPO	PLCB3		IRF1	ENTPD1
	RASGRP4	TCF7	FLNA	COL4A2	WNT9A	IFNAR1			STAT5A	CDKN2C	BMPR2		PDK1	MAP3K5	MAPK13		CALM3	FGF1	IFNGR2		HDAC1			DDB1	CDC42		FZD4			IFNGR2		IL21R	HLA-DRB5	FLT4		PIK3CD	IFNA10			MAPKAPK2	MAPK9	TFRC	PLCB4		IRF3	ENTPD3
	RALA	TCF7L1	FLNB	COL4A3	WNT9B	IFNB1			STAT5B	ELANE	CTF1		RPS6KB1	MAP3K7	MAPK14		CALML3	FGF10	IFNG		HDAC2			DLG1	CHUK		FZD5			IFNG		IL21	MAPK1	GSK3B		PIK3CG	IFNA13			NGFR	MAP2K1	TNF	PPP2CA		IRF7	ENTPD8
	RALB	TCF7L2	FLNC	COL4A4	XBP1	IFIH1			TGFA	FLT1	CLCF1		RPS6KB2	MAP3K8	MAPK3		CALML5	FGF11	IFIH1		MCM2			EGR2	DAXX		FZD6			IFIH1		IL22RA1	MAPK10	GRB2		PIK3R1	IFNA14			NGF	MAP2K6		PPP2CB		IRF9	EIF2AK1
	RB1	TGFA	FZD1	COL4A5	XIAP	IRF3			MYC	FLT3	CNTFR		RPS6	MLKL	MAPK8		CALML6	FGF12	IRF3		MCM3			EGR3	DUSP1		FZD7			IRF3		IL22RA2	MAPK11	HGF		PIK3R2	IFNA16			NRAS	MAP2K7		PPP2R2A		LDLR	EIF2AK2
	RELA	TP53	FZD10	COL4A6	ZFP36	IRF7				FOXO1	CNTF		RBX1	NFKB1	MAPK9		CDC42	FGF13	IRF7		MCM4			EIF2AK2	DUSP10		FZD8			IRF7		IL22	MAPK12	IGF1R		PIK3R3	IFNA17			NTRK1	MAP3K14		PPP2R2B		MAVS	EIF2AK3
	RUNX1T1		FZD2	COL5A1	ATF1	IL6				FUT8	CSF1R		SERPINE1	NOD2	MAP2K1		CSF1R	FGF14	IRF9		MCM5			GSN	DUSP16		FZD9			IRF9		IL23R	MAPK13	IGF1		PIK3R5	IFNA2			NTRK2	MAP3K7		PPP2R2D		MAPK1	EIF2AK4
	RAF1		FZD3	COL5A2	ATF2	LAMTOR5				GRIA3	CSF1		STAT3	PIK3CA	MAP2K2		CSF1	FGF16	IL1A		MCM6			GTF2A1L	DUSP2		GSK3B			IL1A		IL23A	MAPK14	IBSP		RAC1	IFNA21			NTRK3	NCF1		PPP2R2C		MAPK10	XPO1
	RASSF1		FZD4	COL5A3	ATF3	MMP9				GOLPH3L	CSF2RA		SLC2A1	PIK3CB	NLK		CHUK	FGF17	IL1B		MCM7			GTF2A1	DUSP3		GRB2			IL1B		IL24	MAPK3	ILK		RIPK1	IFNA4			NTF3	NCF2		PPP2R1A		MAPK11	GTF2B
	RASSF5		FZD5	COL6A1	ATF4	MAVS				GOLPH3	CSF2RB		TLR4	PIK3CD	NRAS		EFNA1	FGF18	IRAK4		ORC1			GTF2A2	DUSP4		HAND1			IRAK1		IL3RA	MAPK8	ITGA1		SPP1	IFNA5			NTF4	NCF4		PPP2R1B		MAPK12	GTF2E1
	ROCK1		FZD6	COL6A2	ADCY1	MAPK1				GZMB	CSF2		TCEB1	PIK3CG	PTEN		EFNA2	FGF19	IL12A		ORC2			GTF2B	DUSP5		INHBA			IRAK4		IL3	MAPK9	ITGA10		STAT1	IFNA6			NFKB1	NFKB1		SERPINE1		MAPK13	GTF2E2
	ROCK2		FZD7	COL6A3	ADCY2	MAPK10				HHEX	CSF3R		TCEB2	PIK3R1	PIK3CA		EFNA3	FGF2	IL12B		ORC3			GTF2E1	DUSP6		INHBB			IL12A		IL4R	MAP2K3	ITGA11		TOLLIP	IFNA7			PIK3CA	NFKB2		TLR2		MAPK14	GSK3B
	ARHGEF1		FZD8	COL6A5	ADCY3	MAPK3				HMGA2	CSF3		TFRC	PIK3R2	PIK3CB		EFNA4	FGF20	IL18		ORC4			GTF2E2	DUSP7		INHBC			IL12B		IL4	MAP2K6	ITGA2		TLR1	IFNA8			PIK3CB	NFATC1		TLR4		MAPK3	HSPA1L
	ARHGEF11		FZD9	COL6A6	ADCY4	MAPK8				HIST1H3A	CRLF2		TF	PIK3R3	PIK3CD		EFNA5	FGF21	IL33		ORC5			GTF2H1	DUSP8		INHBE			IL13		IL5RA	MAP3K7	ITGA2B		TLR2	IFNAR1			PIK3CD	NFATC2		TLR6		MAPK8	HSPA1A
	ARHGEF12		GPC1	COL11A1	ADCY5	MAPK9				HIST1H3B	EDAR		VEGFA	PIK3R5	PIK3CG		EGFR	FGF22	IL6		ORC6			GTF2H2	DUSP9		ID1			IL2RA		IL5	MYD88	ITGA3		TLR3	IFNAR2			PIK3CG	OSCAR		TLR9		MAPK9	HSPA1B
	SKP2		GPC3	COL11A2	ADCY6	MAP2K1				HIST1H3C	EDA		VHL	PTGS2	PCK1		EGF	FGF23	KPNA1		PTTG1			GTF2H3	EGFR		ID2			IL2RB		IL6R	NOS2	ITGA4		TLR4	IFNB1			PIK3R1	PPARG		TICAM1		NRAS	HSPA2
	SMAD2		GRB2	COL24A1	ADCY7	MAP2K2				HIST1H3D	EDA2R			RIPK1	PCK2		EXOC2	FGF3	KPNA2		PTTG2			GTF2H4	EGF		ID3			IL2RG		IL6ST	NFKB1	ITGA5		TLR5	IFNGR1			PIK3R2	PIK3CA		TGFB1		NFKB1	HSPA6
	SMAD3		HSPB2	COL27A1	ADCY8	MAP2K4				HIST1H3E	EGFR			RIPK3	PIK3R1		FGF1	FGF4	HLA-DMA		PLK1			GRB2	FGF1		ID4			IL2		IL6	PPIF	ITGA6		TLR6	IFNGR2			PIK3R3	PIK3CB		TGFB2		NR1H3	HSPA8
	SMAD4		HCLS1	CSF1R	ADCY9	MAP3K1				HIST1H3F	EGF			RPS6KA4	PIK3R2		FGF10	FGF5	HLA-DMB		PCNA			HPN	FGF10		IGF1R			IL4		IL7R	PIK3CA	ITGA7		TLR7	IFNG			PIK3R5	PIK3CD		TGFB3		OCLN	HSPB1
	SOS1		HSPG2	CSF1	ANAPC1	MYD88				HIST1H3G	EPOR			RPS6KA5	PIK3R3		FGF11	FGF6	HLA-DOA		PRKDC			HNRNPK	FGF11		IGF1			IL6		IL7	PIK3CB	ITGA8		TLR8	IFIT1			PLCG1	PIK3CG		TGFBR1		PPARA	HSPB2
	SOS2		HPSE2	CSF3R	ANAPC10	NRAS				HIST1H3H	EPO			SELE	PIK3R5		FGF12	FGF7	HLA-DOB		PKMYT1			HIST1H2BA	FGF12		IL6ST			MAVS		IL9R	PIK3CD	ITGA9		TLR9	IFIT1B			PLCG2	PIK3R1		TGFBR2		PIK3CA	HDAC1
	SUFU		HPSE	CSF3	ANAPC11	NFKB1				HIST1H3I	FLT1			SOCS3	PLK1		FGF13	FGF8	HLA-DPA1		RBX1			HIST1H2BB	FGF13		JARID2			MAP3K7		IL9	PIK3CG	ITGAV		TICAM1	IFIH1			PSEN1	PIK3R2		TNF		PIK3CB	HDAC2
	SPI1		HBEGF	CHUK	ANAPC2	NFATC1				HIST1H3J	FLT3LG			TNF	PLK2		FGF14	FGF9	HLA-DPB1		SFN			HIST1H2BC	FGF14		LIFR			MSN		LEPR	PIK3R1	ITGB1		TICAM2	IRF3			PSEN2	PIK3R3				PIK3CD	HDAC4
	TRAF1		HGF	CCND1	ANAPC4	NFATC2				HIST2H3A	FLT3			VCAM1	PLK3		FGF16	FGFR1	HLA-DQA1		STAG1			HIST1H2BD	FGF16		LIF			MYD88		LEP	PIK3R2	ITGB3		TNF	IRF7			PRKCD	PIK3R5				PIK3CG	HDAC5
	TRAF2		HOXD10	CCND2	ANAPC5	NFATC3				HIST2H3C	FLT4				PLK4		FGF17	FGFR2	HLA-DQA2		STAG2			HIST1H2BE	FGF17		KAT6A			NFKB1		LIFR	PIK3R3	ITGB4			IRF9			PTPN11	PLCG2				PIK3R1	IKBKB
	TRAF3		HIF1A	CCND3	ANAPC7	NFATC4				HIST2H3D	GDF5				PRMT1		FGF18	FGFR3	HLA-DQB1		SMC1A			HIST1H2BF	FGF18		MAPK1			PIK3CA		LIF	PIK3R5	ITGB5			IL1B			RHOA	PPP3CA				PIK3R2	IKBKG
	TRAF4		ITPR1	CCNE1	CREB1	PTEN				HIST3H3	GHR				PRKAA1		FGF19	FGFR4	HLA-DRA		SMC1B			HIST1H2BG	FGF19		MAPK11			PIK3CB		OSMR	STAT1	ITGB6			IL12A			RAC1	PPP3CB				PIK3R3	ITGAL
	TRAF5		ITPR2	CCNE2	CREM	PIK3CA				HDAC1	HGF				PRKAA2		FGF2	FLT1	HLA-DRB1		SMC3			HIST1H2BH	FGF2		MAPK12			PIK3CD		OSM	STAT3	ITGB7			IL12B			RIPK2	PPP3CC				PIK3R5	ICAM1
	TRAF6		ITPR3	CDK2	CANX	PIK3CB				HDAC2	IFNA1				PRKAB1		FGF20	FLT4	HLA-DRB3		TFDP1			HIST1H2BI	FGF20		MAPK13			PIK3CG		PIK3CA	SOCS1	ITGB8			IL15			RPS6KA1	PPP3R1				PSME3	IFNG
	TFG		IGF1R	CDK4	CALR	PIK3CD				HPGD	IFNA10				PRKAB2		FGF21	FPR1	HLA-DRB4		TFDP2			HIST1H2BJ	FGF21		MAPK14			PIK3R1		PIK3CB	TLR2	KDR			IL6			RPS6KA2	PPP3R2				PIAS1	IRF3
	WNT1		IGF1	CDK6	CTNNB1	PIK3CG				ID2	IFNA13				PRKAG1		FGF22	GRIN1	HLA-DRB5		TGFB1			HIST1H2BK	FGF22		MAPK3			PIK3R2		PIK3CD	TLR4	LAMA1			LTA			RPS6KA3	RAC1				PPP2CA	IRAK1
	WNT10A		IGF2	CDKN1A	CDC16	PIK3R1				IGF1R	IFNA14				PRKAG2		FGF23	GRIN2A	MAVS		TGFB2			HIST1H2BL	FGF23		MAP2K1			PIK3R3		PIK3CG	TGFB1	LAMA2			HLA-A			RPS6KA5	SQSTM1				PPP2CB	IL10RA
	WNT10B		ITGA2	CDKN1B	CDC20	PIK3R2				IGF1	IFNA16				PRKAG3		FGF3	GRIN2B	MAPK1		TGFB3			HIST1H2BM	FGF3		MAP2K2			PIK3R5		PIK3R1	TGFB2	LAMA3			HLA-B			RPS6KA6	SIRPA				PPP2R2A	IL10RB
	WNT11		ITGA5	EFNA1	CDC23	PIK3R3				IGFBP3	IFNA17				RAG1		FGF4	HGF	MAPK10		TP53			HIST1H2BN	FGF4		MYF5			PRKCQ		PIK3R2	TGFB3	LAMA4			HLA-C			SORT1	SIRPB1				PPP2R2B	IL10
	WNT16		ITGAV	EFNA2	CDC26	PIK3R5				ITGAM	IFNA2				RAG2		FGF5	ID1	MAPK11		YWHAB			HIST1H2BO	FGF5		NRAS			RACK1		PIK3R3	TNF	LAMA5			HLA-E			TP53	SIRPG				PPP2R2D	HLA-A
	WNT2		ITGB1	EFNA3	CDC27	PCNA				ITGB7	IFNA21				STK11		FGF6	IGF1R	MAPK12		YWHAE			HIST1H4A	FGF6		NEUROG1			RCHY1		PIK3R5	TYK2	LAMB1			HLA-F			TP73	STAT1				PPP2R2C	HLA-B
	WNT2B		ITGB3	EFNA4	CHEK1	PRKCA				IL1R2	IFNA4				STK4		FGF7	IGF1	MAPK13		YWHAH			HIST1H4B	FGF7		NODAL			STAT1		PRLR		LAMB2			HLA-G			YWHAE	STAT2				PPP2R1A	HLA-C
	WNT3		ITGB5	EFNA5	CHEK2	PRKCB				IL2RB	IFNA5				SGK1		FGF8	INSR	MAPK14		YWHAG			HIST1H4C	FGF8		ONECUT1			STAT2		PRL		LAMB3			HLA-DMA			ZNF274	SYK				PPP2R1B	HLA-E
	WNT3A		IL12B	EGFR	CSF2	PRKCG				IL3	IFNA6				SGK3		FGF9	INS	MAPK3		YWHAQ			HIST1H4D	FGF9		OTX1			STAT3		PIAS1		LAMB4			HLA-DMB				SOCS1				RIPK1	HLA-F
	WNT4		KDR	EGF	CHUK	PTK2B				IL6	IFNA7				STAT3		FGFR1	ITGA2B	MAPK8		YWHAZ			HIST1H4E	FGFR1		PAX6			STAT5A		PIAS2		LAMC1			HLA-DOA				SOCS3				RXRA	HLA-G
	WNT5A		LUM	EPOR	CCND1	STAT1				JMJD1C	IFNA8				SIRT1		FGFR2	ITGAL	MAPK9		MYC			HIST1H4F	FGFR2		PIK3CA			STAT5B		PIAS3		LAMC2			HLA-DOB				TEC				RNASEL	MAPK10
	WNT5B		MMP2	EPO	CCND2	STAT2				JUP	IFNAR1				SLC2A4		FGFR3	ITGAM	MAP2K1		ZBTB17			HIST1H4G	FGFR3		PIK3CB			SLAMF1		PIAS4		LAMC3			HLA-DPA1				TGFB1				SCARB1	MAPK11
	WNT6		MMP9	EIF4B	CCND3	STAT3				KDM6A	IFNAR2				S1PR1		FGFR4	ITGB1	MAP2K2					HIST1H4H	FGFR4		PIK3CD			TACR1		PTPN11		MAPK1			HLA-DPB1				TGFB2				STAT1	MAPK12
	WNT7A		MTOR	EIF4EBP1	CDK4	STAT4				KMT2A	IFNB1				S1PR4		FLT1	ITGB2	MAP2K3					HIST1H4I	FLNA		PIK3CG			TLR2		PTPN6		MAPK10			HLA-DQA1				TGFBR1				STAT2	MAPK13
	WNT7B		MIR10A	EIF4E1B	CDKN1A	STAT5A				MMP3	IFNE				SOD2		FLT4	ITGB3	MAP2K4					HIST1H4J	FLNB		PIK3R1			TLR4		STAT1		MAPK3			HLA-DQA2				TGFBR2				STAT3	MAPK14
	WNT8A		MIR10B	EIF4E2	CDKN2A	STAT5B				MMP9	IFNGR1				TGFB1		FOXO4	KDR	MAP2K6					HIST1H4K	FLNC		PIK3R2			TLR7		STAT2		MAPK8			HLA-DQB1				TREM2				SOCS3	MAPK8
	WNT8B		MIR21	EIF4E	CDKN2B	STAT6				MEN1	IFNGR2				TGFB2		GRIN1	LAT	MAP2K7					HIST1H4L	GADD45A		PIK3R3			TLR9		STAT3		MAPK9			HLA-DRA				TNFSF11				TLR3	MAPK9
	WNT9A		MAPK1	FGF1	CDKN2C	TLR2				MLF1	IFNG				TGFB3		GRIN2A	LCP2	MYD88					HIST2H2BE	GADD45B		PIK3R5			TNFSF10		STAT4		MAP2K1			HLA-DRB1				TNF				TICAM1	MAP2K3
	WNT9B		MAPK11	FGF10	DLG1	TLR3				MPO	IFNK				TGFBR1		GRIN2B	LPAR1	NXF1					HIST2H2BF	GADD45G		PCGF1			TP53		STAT5A		MYL10			HLA-DRB3				TYK2				TNF	MAP2K4
	XIAP		MAPK12	FGF11	DVL1	TLR4				MEF2C	IFNLR1				TGFBR2		GRB2	LPAR2	NXF2					HIST2H4A	GRB2		PCGF2			TP73		STAT5B		MYL12A			HLA-DRB4								TP53	MAP2K6
	APPL1		MAPK13	FGF12	DVL2	TICAM1				NGFR	IFNW1				TNFSF10		HGF	LPAR3	NXF2B					HIST2H4B	HSPA1L		PCGF3			TYK2		STAT6		MYL12B			HLA-DRB5								TYK2	MAP2K7
	ADCY1		MAPK14	FGF13	DVL3	TICAM2				NTRK1	IL1A				USP7		IKBKB	LPAR4	NXF3					HIST3H2BB	HSPA1A		PCGF5					STAM2		MYL2			MED8									MAP3K14
	ADCY2		MAPK3	FGF14	EGR1	TGFB1				NFKB1	IL1B						IKBKG	LPAR5	NXF5					HIST4H4	HSPA1B		PCGF6					STAM		MYL5			MCRS1									MAP3K7
	ADCY3		MAP2K1	FGF16	EGR2	TGFB2				NUPR1	IL1RAP						IGF1R	MAGI1	NFKB1					HDAC1	HSPA2		RIF1					SOCS1		MYL7			MAVS									NEDD4
	ADCY4		MAP2K2	FGF17	XPO1	TGFB3				NCOR1	IL1R1						IGF1	MAGI2	NXT1					HDAC10	HSPA6		STAT3					SOCS2		MYL9			MAPK10									NFKB1
	ADCY5		MSN	FGF18	FDPS	TGFBR1				NR4A3	IL1R2						INSR	MAGI3	NXT2					HDAC11	HSPA8		TCF3					SOCS3		MYLK2			MAPK8									NFKB2
	ADCY6		MRAS	FGF19	FZD1	TNF				PAX5	IL10RA						INS	MAPK1	NUP98					HDAC2	HSPB1		MYC					SOCS4		MYLK3			MAPK9									NCOR2
	ADCY7		NRAS	FGF2	FZD10	TP53				PAX8	IL10RB						KDR	MAPK11	PIK3CA					HDAC3	IKBKB		ZFHX3					SOCS5		MYLK4			MAP3K7									NUP214
	ADCY8		NUDT16L1	FGF20	FZD2	YWHAB				PRCC	IL10						KSR1	MAPK12	PIK3CB					HDAC4	IKBKG							SOCS7		MYLK			MYD88									PIK3CA
	ADCY9		PAK1	FGF21	FZD3	YWHAQ				PPARG	IL11RA						KSR2	MAPK13	PIK3CD					HDAC5	IL1A							THPO		MYLPF			NECTIN1									PIK3CB
	AR		PTCH1	FGF22	FZD4	YWHAZ				PLAT	IL11						LAT	MAPK14	PIK3CG					HDAC6	IL1B							TSLP		PAK1			NECTIN2									PIK3CD
	AGTR1		PXN	FGF23	FZD5	MYC				PLAU	IL12RB1						MAPK1	MAPK3	PIK3R1					HDAC7	IL1R1							TYK2		PAK2			NXF1									PIK3CG
	ARNT2		PIK3CA	FGF3	FZD6	VDAC3				PDGFA	IL12RB2						MAPK10	MAP2K1	PIK3R2					HDAC8	IL1R2							MYC		PAK3			NXF2									PIK3R1
	ARNT		PIK3CB	FGF4	FZD7					PTCRA	IL12A						MAPK3	MAP2K2	PIK3R3					HDAC9	LAMTOR3									PAK4			NXF2B									PIK3R2
	AXIN1		PIK3CD	FGF5	FZD8					PROM1	IL12B						MAPK8	MAP2K3	PIK3R5					IKBKG	MAPT									PAK5			NXF3									PIK3R3
	AXIN2		PIK3CG	FGF6	FZD9					PML	IL13RA1						MAPK9	MAP2K6	PLG					IRF3	MAPK1									PAK6			NXF5									PIK3R5
	BIRC2		PIK3R1	FGF7	GSK3B					PTK2	IL13						MAP2K1	MRAS	PABPN1L					IRF7	MAPK10									PARVA			NFKB1									PLCG1
	BIRC3		PIK3R2	FGF8	IKBKB					RARA	IL15RA						MAP2K2	NGFR	PABPN1					IRF9	MAPK11									PARVB			PILRA									PLCG2
	BIRC5		PIK3R3	FGF9	IKBKG					RXRA	IL15						MRAS	NGF	PML					IL6ST	MAPK12									PARVG			PER1									PSMC1
	BIRC7		PIK3R5	FGFR1	ITGAL					RXRB	IL17RA						NGFR	NRAS	PRSS1					LTBR	MAPK13									PXN			PER2									PSMC2
	BIRC8		PLCE1	FGFR2	ITGB2					RXRG	IL17RB						NGF	PARD3	PRSS2					KAT2A	MAPK14									PTEN			PER3									PSMC3
	BMP2		PLCG1	FGFR3	ICAM1					RUNX1	IL17A						NRAS	PARD6A	PRSS3					KAT2B	MAPK3									PIK3CA			PML									PSMC4
	BMP4		PLCG2	FGFR4	IL1R1					RUNX2	IL17B						NF1	PARD6B	PRKCA					HLA-A	MAPK7									PIK3CB			PPP1CA									PSMC5
	BDKRB1		PLAUR	FN1	IL1R2					SPINT1	IL18R1						NFKB1	PARD6G	PRKCB					HLA-B	MAPK8IP1									PIK3CD			PPP1CB									PSMC6
	BDKRB2		PLAU	FLT1	IL15RA					SLC45A3	IL18RAP						PAK1	PIK3CA	RSAD2					HLA-C	MAPK8IP2									PIK3CG			PPP1CC									PSMD1
	CDH1		PDCD4	FLT4	IL15					TSPAN7	IL18						PAK2	PIK3CB	RNASEL					HLA-E	MAPK8IP3									PIK3R1			PTPN11									PSMD11
	CASP3		PRKCA	FOXO3	IL2RA					TCF3	IL2RA						PAK3	PIK3CD	RAE1					HLA-F	MAPK8									PIK3R2			RNASEL									PSMD12
	CASP8		PRKCB	G6PC2	IL2RB					TFE3	IL2RB						PAK4	PIK3CG	STAT1					HLA-G	MAPK9									PIK3R3			SRSF1									PSMD13
	CASP9		PRKCG	G6PC3	IL2RG					TGFBR2	IL2RG						PAK5	PIK3R1	STAT2					MRPS18B	MAP2K1									PIK3R5			SRSF2									PSMD14
	CTNNA1		PRKACA	G6PC	IL2					TMPRSS2	IL2						PAK6	PIK3R2	SOCS3					MAPK1	MAP2K2									PGF			SRSF3									PSMD2
	CTNNA2		PRKACB	GYS1	IL6					TP53	IL20RA						PIK3CA	PIK3R3	TLR3					MAPK3	MAP2K3									PDGFC			SRSF4									PSMD3
	CTNNA3		PRKACG	GYS2	LTA					UTY	IL20RB						PIK3CB	PIK3R5	TLR4					MAPKAPK2	MAP2K4									PDGFD			SRSF5									PSMD4
	CTNNB1		PPP1CA	GSK3B	LTBR					MYC	IL21R						PIK3CD	PLCB1	TLR7					NRAS	MAP2K5									PDGFRA			SRSF6									PSMD6
	CDC42		PPP1CB	GRB2	KAT2A					MYCN	IL21						PIK3CG	PLCB2	TICAM1					NFKB1	MAP2K6									PDGFRB			SRSF7									PSMD7
	F2R		PPP1CC	GH1	KAT2B					ZBTB16	IL22RA1						PIK3R1	PLCB3	TMPRSS13					NFKB2	MAP2K7									PDGFA			SRSF8									PSMD8
	CCDC6		PPP1R12A	GH2	KAT5					ZBTB17	IL22RA2						PIK3R2	PLCB4	TMPRSS2					PXN	MAP3K1									PDGFB			SRSF9									PRKACA
	COL4A1		PPP1R12B	GHR	HLA-A						IL22						PIK3R3	PLCE1	TMPRSS4					PMAIP1	MAP3K11									PRKCA			STAT1									PRKACB
	COL4A2		PPP1R12C	HSP90AA1	HLA-B						IL23R						PIK3R5	PLCG1	TRIM25					PIK3CA	MAP3K12									PRKCB			STAT2									PRKACG
	COL4A3		PTK2	HSP90AB1	HLA-C						IL23A						PLA1A	PGF	TNFSF10					PIK3CB	MAP3K13									PRKCG			SOCS3									PTMA
	COL4A4		PTPN11	HSP90B1	HLA-E						IL25						PLA2G1B	PDGFC	TNF					PIK3CD	MAP3K14									PPP1CA			TLR2									RIPK1
	COL4A5		PTPN6	HGF	HLA-F						IL26						PLA2G2A	PDGFD	TYK2					PIK3CG	MAP3K2									PPP1CB			TLR3									RBPJL
	COL4A6		RDX	IKBKB	HLA-G						IL3RA						PLA2G2C	PDGFRA	VDAC1					PIK3R1	MAP3K3									PPP1CC			TLR9									RBPJ
	CSF1R		RHOA	IKBKG	HLA-DMA						IL3						PLA2G2D	PDGFRB						PIK3R2	MAP3K4									PPP1R12A			TICAM1									SPN
	CSF2RA		RAC1	IGF1R	HLA-DMB						IL4R						PLA2G2E	PDGFA						PIK3R3	MAP3K5									PPP1R12B			TAP1									STAT3
	CSF3R		RRAS2	IGF1	HLA-DOA						IL4						PLA2G2F	PDGFB						PIK3R5	MAP3K6									PPP1R12C			TAP2									SYK
	CHUK		RRAS	IRS1	HLA-DOB						IL5RA						PLA2G3	PFN1						PSMC1	MAP3K7									PTK2			TNFSF14									SHFM1
	CUL2		RPS6KB1	INSR	HLA-DPA1						IL5						PLA2G4A	PFN2						PRKACA	MAP3K8									RHOA			TNF									SND1
	CCND1		RPS6KB2	INS	HLA-DPB1						IL6R						PLA2G4B	PFN3						PRKACB	MAP4K1									RAC1			TP53									TP53
	CCNE1		RPS6	IBSP	HLA-DQA1						IL6ST						PLA2G4C	PFN4						PRKACG	MAP4K2									RAC2			TYK2									YWHAB
	CCNE2		STAT3	ITGA1	HLA-DQA2						IL6						PLA2G4D	PRKCA						PKM	MAP4K3									RAC3			UBE2R2									YWHAE
	CDK2		SMO	ITGA10	HLA-DQB1						IL7R						PLA2G4E	PRKCB						RHOA	MAP4K4									RELN			USP7									YWHAH
	CDK4		SLC9A1	ITGA11	HLA-DRA						IL7						PLA2G4F	PRKCG						RAC1	MAPKAPK2									SPP1												YWHAG
	CDK6		SDC1	ITGA2	HLA-DRB1						IL9R						PLA2G5	PRKCI						RBPJL	MAPKAPK3									TLN1												YWHAQ
	CDKN1A		SDC2	ITGA2B	HLA-DRB3						IL9						PLA2G6	PRKCZ						RBPJ	MAPKAPK5									TLN2												YWHAZ
	CDKN1B		SDC4	ITGA3	HLA-DRB4						KDR						PLA2G10	PRKD1						SCIN	MRAS									TNC												TYK2
	CDKN2A		THBS1	ITGA4	HLA-DRB5						LEPR						PLA2G12A	PRKD2						SCRIB	MEF2C									TNN												USP7
	CDKN2B		TLR2	ITGA5	MAP2K4						LEP						PLA2G12B	PRKD3						SRF	NLK									TNR												MYC
	CYCS		TLR4	ITGA6	MAP3K1						LIFR						PLA2G16	P2RY1						STAT3	NGF									TNXB												VIM
	DAPK1		TFAP4	ITGA7	MAP3K14						LIF						PLCE1	RALGDS						STAT5A	NRAS									THBS1
	DAPK2		TGFB1	ITGA8	MAP3K3						LTA						PLCG1	RHOA						STAT5B	NF1									THBS2
	DAPK3		TGFB2	ITGA9	MSX1						LTBR						PLCG2	RAC1						SYK	NTRK1									THBS3
	DVL1		TNF	ITGAV	MSX2						LTB						PLD1	RAC2						SND1	NTRK2									THBS4
	DVL2		TP53	ITGB1	MRAS						NGFR						PLD2	RAC3						TP53	NTF3									VEGFA
	DVL3		TWIST1	ITGB3	NRAS						OSMR						PGF	RGS14						YWHAB	NTF4									VEGFB
	EGLN1		TWIST2	ITGB4	NRP1						OSM						PDGFC	RRAS						YWHAE	NFKB1									VEGFC
	EGLN2		MYC	ITGB5	NFKB1						PDGFC						PDGFD	SIPA1L1						YWHAH	NFKB2									VEGFD
	EGLN3		VEGFA	ITGB6	NFKB2						PDGFRA						PDGFRA	SIPA1L2						YWHAG	NFATC1									VASP
	EPAS1		VTN	ITGB7	NFATC1						PDGFRB						PDGFRB	SIPA1L3						YWHAQ	NFATC3									VAV1
	EDNRA			ITGB8	NFATC2						PDGFA						PDGFA	SIPA1						YWHAZ	NR4A1									VAV2
	EDNRB			IFNA1	NFATC3						PDGFB						PDGFB	SKAP1						UBR4	PAK1									VAV3
	EGFR			IFNA10	NFATC4						PF4V1						PRKCA	TLN1						UBE3A	PAK2									VCL
	EGF			IFNA13	NFYB						PF4						PRKCB	TLN2						USP7	PLA2G4A									VTN
	ERBB2			IFNA14	PIK3CA						PPBP						PRKCG	THBS1						VDAC3	PLA2G4B									VWF
	FGF1			IFNA16	PIK3CB						PRLR						PRKACA	VEGFA							PLA2G4C									ZYX
	FGF10			IFNA17	PIK3CD						PRL						PRKACB	VEGFB							PLA2G4D
	FGF11			IFNA2	PIK3CG						THPO						PRKACG	VEGFC							PLA2G4E
	FGF12			IFNA21	PIK3R1						TSLP						PTPN11	VEGFD							PLA2G4F
	FGF13			IFNA4	PIK3R2						TGFB1						RGL1	VASP							PDGFRA
	FGF14			IFNA5	PIK3R3						TGFB2						RGL2								PDGFRB
	FGF16			IFNA6	PIK3R5						TGFB3						RALGDS								PDGFA
	FGF17			IFNA7	PTTG1						TGFBR1						RALBP1								PDGFB
	FGF18			IFNA8	PTTG2						TGFBR2						RHOA								PRKCA
	FGF19			IFNAR1	PDGFRA						TNFSF10						RAC1								PRKCB
	FGF2			IFNAR2	PDGFRB						TNFSF11						RAC2								PRKCG
	FGF20			IFNB1	PDGFA						TNFSF12						RAC3								PRKACA
	FGF21			IL2RA	PDGFB						TNFSF13						RRAS2								PRKACB
	FGF22			IL2RB	PCNA						TNFSF13B						RRAS								PRKACG
	FGF23			IL2RG	PRKACA						TNFSF14						STK4								PPP3CA
	FGF3			IL2	PRKACB						TNFSF15						SYNGAP1								PPP3CB
	FGF4			IL3RA	PRKACG						TNFSF18						VEGFA								PPP3CC
	FGF5			IL3	PPP3CA						TNFSF4						VEGFB								PPP3R1
	FGF6			IL4R	PPP3CB						TNFSF8						VEGFC								PPP3R2
	FGF7			IL4	PPP3CC						TNFSF9						VEGFD								PPP5C
	FGF8			IL6R	PPP3R1						TNF						ZAP70								PPM1A
	FGF9			IL6	PPP3R2						VEGFA														PPM1B
	FGFR1			IL7R	RRAS2						VEGFB														PTPN5
	FGFR2			IL7	RRAS						VEGFC														PTPN7
	FGFR3			KDR	SRF						VEGFD														PTPRR
	FN1			LAMA1	STAT5A																				RAC1
	FLT3LG			LAMA2	STAT5B																				RAC2
	FLT3			LAMA3	SLC2A1																				RAC3
	FOXO1			LAMA4	SLC25A31																				RRAS2
	FZD1			LAMA5	SLC25A4																				RRAS
	FZD10			LAMB1	SLC25A5																				RPS6KA1
	FZD2			LAMB2	SLC25A6																				RPS6KA2
	FZD3			LAMB3	TLN1																				RPS6KA3
	FZD4			LAMB4	TLN2																				RPS6KA4
	FZD5			LAMC1	TERT																				RPS6KA5
	FZD6			LAMC2	TCF3																				RPS6KA6
	FZD7			LAMC3	TRRAP																				STK3
	FZD8			LPAR1	TGFB1																				STK4
	FZD9			LPAR2	TGFB2																				SRF
	FH			LPAR3	TGFB3																				STMN1
	GSK3B			LPAR4	TGFBR1																				ZAK
	GRB2			LPAR5	TGFBR2																				TGFB1
	HSP90AA1			LPAR6	TSPO																				TGFB2
	HSP90AB1			MTCP1	TNF																				TGFB3
	HSP90B1			MTOR	TP53INP1																				TGFBR1
	HHIP			MAPK1	TP53																				TGFBR2
	HGF			MAPK3	MYC																				TNF
	HDAC1			MAP2K1	VCAM1																				TP53
	HDAC2			MAP2K2	VDAC1																				MOS
	HIF1A			NGFR	VDAC2																				MYC
	IKBKB			NGF	VDAC3
	IKBKG			NRAS
	IGF1R			NOS3
	IGF1			NFKB1
	ITGA2			NR4A1
	ITGA2B			OSMR
	ITGA3			OSM
	ITGA6			PTEN
	ITGAV			PIK3CA
	ITGB1			PIK3CB
	IL6			PIK3CD
	JUP			PIK3CG
	KLK3			PCK1
	LAMA1			PCK2
	LAMA2			PIK3AP1
	LAMA3			PIK3R1
	LAMA4			PIK3R2
	LAMA5			PIK3R3
	LAMB1			PIK3R5
	LAMB2			PGF
	LAMB3			PDGFC
	LAMB4			PDGFD
	LAMC1			PDGFRA
	LAMC2			PDGFRB
	LAMC3			PDGFA
	LEF1			PDGFB
	LPAR1			PRLR
	LPAR2			PRL
	LPAR3			PRKAA1
	LPAR4			PRKAA2
	LPAR5			PRKCA
	LPAR6			PKN1
	MMP1			PKN2
	MMP2			PKN3
	MMP9			PPP2CA
	MTOR			PPP2CB
	MITF			PPP2R3A
	MAPK1			PPP2R3B
	MAPK10			PPP2R3C
	MAPK3			PPP2R5A
	MAPK8			PPP2R5B
	MAPK9			PPP2R5D
	MAP2K1			PPP2R5E
	MAP2K2			PPP2R5C
	MLH1			PPP2R2A
	MSH2			PPP2R2B
	MSH3			PPP2R2D
	MSH6			PPP2R2C
	NRAS			PPP2R1A
	NTRK1			PPP2R1B
	NOS2			PTK2
	NFKB1			RAC1
	NFKB2			RELN
	NCOA4			RPTOR
	PAX8			RXRA
	PTCH1			RPS6KB1
	PTCH2			RPS6KB2
	PPARD			RPS6
	PPARG			SPP1
	PTEN			STK11
	PIK3CA			SGK1
	PIK3CB			SGK3
	PIK3CD			SYK
	PIK3CG			TNC
	PIK3R1			TNN
	PIK3R2			TNR
	PIK3R3			TNXB
	PIK3R5			THEM4
	PLCB1			THBS1
	PLCB2			THBS2
	PLCB3			THBS3
	PLCB4			THBS4
	PLCG1			TLR2
	PLCG2			TLR4
	PGF			TSC1
	PDGFRA			TSC2
	PDGFRB			TP53
	PDGFA			YWHAB
	PDGFB			YWHAE
	PLEKHG5			YWHAH
	PML			YWHAG
	PTGER1			YWHAQ
	PTGER2			YWHAZ
	PTGER3			MYC
	PTGER4			VEGFA
	PTGS2			VEGFB
	PIAS2			VEGFC
	PRKCA			VEGFD
	PRKCB			VTN
	PRKCG			VWF
	PRKACA
	PRKACB
	PRKACG
	PTK2
	RALGDS
	RALBP1
	RHOA
	RAC1
	RAC2
	RAC3
	RET
	RARA
	RARB
	RXRA
	RXRB
	RXRG
	RBX1
	RUNX1
	STK36
	STK4
	STAT1
	STAT3
	STAT5A
	STAT5B
	SMO
	SLC2A1
	SHH
	TCEB1
	TCEB2
	TCF7
	TCF7L1
	TCF7L2
	TGFA
	TGFB1
	TGFB2
	TGFB3
	TGFBR1
	TGFBR2
	TPR
	TPM3
	TP53
	MYC
	VEGFA
	VEGFB
	VEGFC
	VEGFD
	VHL
	ZBTB16
[truncated: 86 more columns]

## Sheet: 工作表1
Pathway	Number of invovled gene		median	78
Pathways in cancer	393
PI3K-Akt signaling pathway	345
MicroRNAs in cancer	285
Endocytosis	258
HTLV-I infection	256
MAPK signaling pathway	255
Cytokine-cytokine receptor interaction	230
Ras signaling pathway	226
Regulation of actin cytoskeleton	211
Rap1 signaling pathway	210
Focal adhesion	206
Viral carcinogenesis	205
Proteoglycans in cancer	200
cAMP signaling pathway	198
Epstein-Barr virus infection	190
Chemokine signaling pathway	186
Herpes simplex infection	183
Tuberculosis	177
Influenza A	174
Transcriptional misregulation in cancer	168
Hippo signaling pathway	151
Non-alcoholic fatty liver disease (NAFLD)	151
Hepatitis B	145
Jak-STAT signaling pathway	145
Cell adhesion molecules (CAMs)	142
Signaling pathways regulating pluripotency of stem cells	140
Wnt signaling pathway	138
Insulin signaling pathway	138
Ubiquitin mediated proteolysis	137
FoxO signaling pathway	134
Measles	133
Hepatitis C	133
Osteoclast differentiation	131
Axon guidance	127
Cell cycle	124
Natural killer cell mediated cytotoxicity	122
AMPK signaling pathway	122
Neurotrophin signaling pathway	120
Sphingolipid signaling pathway	120
Toxoplasmosis	118
Leukocyte transendothelial migration	118
Thyroid hormone signaling pathway	114
Oocyte meiosis	109
Insulin resistance	108
TNF signaling pathway	106
Toll-like receptor signaling pathway	106
Amoebiasis	106
Chagas disease (American trypanosomiasis)	104
T cell receptor signaling pathway	103
Choline metabolism in cancer	101
Melanogenesis	100
Estrogen signaling pathway	99
HIF-1 signaling pathway	98
Inflammatory mediator regulation of TRP channels	98
GnRH signaling pathway	91
Prostate cancer	88
Rheumatoid arthritis	88
Gap junction	88
ErbB signaling pathway	87
NF-kappa B signaling pathway	87
Progesterone-mediated oocyte maturation	87
Hematopoietic cell lineage	85
Small cell lung cancer	85
TGF-beta signaling pathway	84
Fc gamma R-mediated phagocytosis	84
Salmonella infection	83
Chemical carcinogenesis	80
Bacterial invasion of epithelial cells	78
Antigen processing and presentation	76
Pertussis	75
Metabolism of xenobiotics by cytochrome P450	74
Chronic myeloid leukemia	72
Melanoma	71
Prolactin signaling pathway	71
Leishmaniasis	71
Adherens junction	71
Adipocytokine signaling pathway	70
RIG-I-like receptor signaling pathway	70
Thyroid hormone synthesis	70
B cell receptor signaling pathway	69
Complement and coagulation cascades	69
Fc epsilon RI signaling pathway	68
Drug metabolism - cytochrome P450	68
p53 signaling pathway	67
Epithelial cell signaling in Helicobacter pylori infection	67
Long-term potentiation	66
Pancreatic cancer	65
Glioma	65
Renal cell carcinoma	65
Central carbon metabolism in cancer	64
Inflammatory bowel disease (IBD)	64
Shigellosis	64
Colorectal cancer	62
Apoptosis	62
Arachidonic acid metabolism	62
VEGF signaling pathway	61
Long-term depression	60
mTOR signaling pathway	58
Steroid hormone biosynthesis	58
Viral myocarditis	57
Acute myeloid leukemia	56
Non-small cell lung cancer	56
Regulation of lipolysis in adipocytes	56
Basal cell carcinoma	55
NOD-like receptor signaling pathway	55
Legionellosis	54
Fanconi anemia pathway	53
Endometrial cancer	52
Autoimmune thyroid disease	52
Glutathione metabolism	51
Pathogenic Escherichia coli infection	51
Amyotrophic lateral sclerosis (ALS)	50
Malaria	49
Ovarian steroidogenesis	49
Type II diabetes mellitus	48
Notch signaling pathway	48
Intestinal immune network for IgA production	47
Nucleotide excision repair	47
Drug metabolism - other enzymes	46
Type I diabetes mellitus	42
Bladder cancer	41
Aldosterone-regulated sodium reabsorption	39
Allograft rejection	37
African trypanosomiasis	33
Base excision repair	33
Graft-versus-host disease	33
Prion diseases	33
Thyroid cancer	29
Homologous recombination	29
Linoleic acid metabolism	29
Dorso-ventral axis formation	27
Hedgehog signaling pathway	27
Mismatch repair	23
Non-homologous end-joining	13
Caffeine metabolism	5
